# Supplementary material for: The selective pressures on the microbial community in a metal-contaminated aquifer
Source: ISME J. 2018 Dec 6;13(4):937–49. doi: 10.1038/s41396-018-0328-1 (PMC6461962; doi:10.1038/s41396-018-0328-1)
Supplement: Supplementary file 2 — Supplementary Dataset with Tables S1-S6 is provided in a separate .xlsx file [file 41396_2018_328_MOESM2_ESM.xlsx]

## Sheet: Table S1-Field Survey Data
Table S1. 16S amplicon sequencing data and concentrations of various geochemical parameters identified as possible controls on N2E2 based on our study. Data from Smith, M. B. et al. Natural Bacterial Communities Serve as Quantitative Geochemical Biosensors. mBio 6, e00326–15–13 (2015) and personal communication with the authors.
Color indicates wells with >5% Rhodanobacter
	Measured field concentration of parameter																														Genus relative abundances (sorted by most abundant to least abundant)
sample	Ag (mM)	Al (mM)	As (mM)	Ba (mM)	Be (mM)	Bi (mM)	Br (mM)	Ca (mM)	Cd (mM)	Cl (mM)	Co (mM)	Cr (mM)	Cs (mM)	Cu (mM)	Fe (mM)	Ga (mM)	K (mM)	Li (mM)	Mg (mM)	Mn (mM)	Nitrate (mM)	Na (mM)	Ni (mM)	Pb (mM)	Sulfate (mM)	Se (mM)	Sr (mM)	U (mM)	Zn (mM)	pH	Unknown	Methyloversatilis	Brevundimonas	Gallionella	Rhodanobacter	Nitrospira	Pseudomonas	Azovibrio	LCP-6
Average concentration in wells with >5% Rhodanobacter	0.0001359	2.24002	6.7529e-05	0.00586343	0.00642588	5.89481e-05	0.0128726	33.0423	0.00188021	4.04189	0.00827608	0.00215069	0.000207182	0.00537625	0.000940986	0.000372581	1.80981	0.0774309	3.82612	0.970705	48.3506	12.5025	0.0528363	6.1219e-05	5.31234	0.000105438	0.0100466	0.0448687	0.00998003	3.80524	0.596461	0.00916211	0.00434473	0.00897062	0.146478	0.0011867	0.0248819	0.000180798	0.000379181
FW126_7_25_12_3	4.36e-05		3.87e-05	0.00096485	0.00651341	0.000147382	0	30.423	0.00706959	9.36733	0.019008	0.010997	0.000398027	0.0291663	0.00275942	5.31e-05	2.35049	0.00862988	7.64369	2.15718	165.495	32.9303	0.159977	0.000216699	11.3273	7.09e-05	0.0264997	0.182132	0.0304912	3.1	0.815911	0.0209682	0.00220989	0.0259533	0.000256964	0.00262103	0.00441978	0	0.00256964
FW126_7_25_12_02	4.36e-05		3.87e-05	0.00096485	0.00651341	0.000147382	0	30.423	0.00706959	9.36733	0.019008	0.010997	0.000398027	0.0291663	0.00275942	5.31e-05	2.35049	0.00862988	7.64369	2.15718	165.495	32.9303	0.159977	0.000216699	11.3273	7.09e-05	0.0264997	0.182132	0.0304912	3.1	0.833604	0.0224402	0	0.0108673	0	0.00374003	0.00162303	0	0
FW021_46_11_27_12_10	9.88e-05	4.24368	0.000143254	0.0150986	0.00871276	4.42e-05		99.0599	0.00153582	4.29619	0.0207929	9.93e-05	0.000241406	0.00186289	0.0002859	0.000853692	0.737295	0.0326976	4.85089	2.33812	72.6862	11.7096	0.0909647	1.78e-05	0.436654	0.000162943	0.015668	0.0157605	0.0137091	3.43	0.308333	6.31e-05	0.000126133	6.31e-05	0.0990304	7.88e-05	0.0001419	1.58e-05	3.15e-05
FW021_46_11_27_12_02	9.88e-05	4.24368	0.000143254	0.0150986	0.00871276	4.42e-05		99.0599	0.00153582	4.29619	0.0207929	9.93e-05	0.000241406	0.00186289	0.0002859	0.000853692	0.737295	0.0326976	4.85089	2.33812	72.6862	11.7096	0.0909647	1.78e-05	0.436654	0.000162943	0.015668	0.0157605	0.0137091	3.43	0.666263	0.000106933	3.56e-05	0	0.180645	7.13e-05	7.13e-05	3.56e-05	3.56e-05
FW106_11_13_12_02	0.000201477	4.02116	0.000112331	0.000563968	0.00655679	2.21e-05		6.8183	0.00117675	8.97442	0.00864314	0.00737698	0.000124592	0.0127541	0.000671555	0.000106048	5.53582	0.28034	3.32745	0.591539	43.4166	37.6402	0.122391	0.000153909	21.4729	0.000299151	0.00421543	0.0698426	0.0167979	3.55	0.822102	0.0213879	0.000125258	0.0358552	0.000501033	0.00294357	0.00247385	3.13e-05	0.000532348
FW106_11_13_12_10	0.000201477	4.02116	0.000112331	0.000563968	0.00655679	2.21e-05		6.8183	0.00117675	8.97442	0.00864314	0.00737698	0.000124592	0.0127541	0.000671555	0.000106048	5.53582	0.28034	3.32745	0.591539	43.4166	37.6402	0.122391	0.000153909	21.4729	0.000299151	0.00421543	0.0698426	0.0167979	3.55	0.812235	0.0299429	0.000299429	0.0483923	0.000990418	0.00204994	0.00168141	0	0.000967385
FW109_35_61_11_14_12_10	0.000204323	1.68387	7.16e-05	0.00047585	0.00542588	2.21e-05		1.86419	0.000690297	1.78752	0.00508573	0.000235037	0.000122455	0.000265209	0.000313922	0.00010143	0.904808	0.0597588	3.32745	0.551205	9.20024	2.26255	0.015586	1.95e-05	6.38949	5.58e-05	0.003009	0.0397215	0.00602704	3.68	0.22671	0.000875891	0.00768838	4.87e-05	0.354468	7.3e-05	0.0177368	0.00126518	2.43e-05
FW109_35_61_11_14_12_02	0.000204323	1.68387	7.16e-05	0.00047585	0.00542588	2.21e-05		1.86419	0.000690297	1.78752	0.00508573	0.000235037	0.000122455	0.000265209	0.000313922	0.00010143	0.904808	0.0597588	3.32745	0.551205	9.20024	2.26255	0.015586	1.95e-05	6.38949	5.58e-05	0.003009	0.0397215	0.00602704	3.68	0.192024	0.00275501	0.00185963	6.89e-05	0.617949	0.000206626	0.00730078	0.000137751	0
FW106_7_25_12_02	4.36e-05		6.54e-05	0.000408514	0.00651341	0.000147382	0.0901081	7.85932	0.00142869	9.20373	0.00854866	0.00519654	0.000398027	0.0106411	0.000342018	2.87e-05	8.53973	0.00862988	2.12574	0.705431	53.4022	39.4947	0.0935301	0.000236004	17.7764	0.000339412	0.00593586	0.0755379	0.0158938	3.69	0.197679	0.000933582	0.000160043	0.00121366	0.785369	4e-05	0.00138704	5.33e-05	0.000706855
FW410_28_46_11_13_12_02	0.000199086	2.74962	7.16e-05	0.0240232	0.0111666	2.21e-05		2.16588	0.00148692	1.39961	0.00722902	0.000170955	0.00012241	0.000930098	0.00373348	0.00141589	1.17483	0.259025	3.32745	0.608072	24.4518	4.11666	0.0309927	2.57e-05	0.0192692	5.58e-05	0.00496956	0.0547079	0.00725203	3.69	0.801939	0.000359131	0.00610522	0.000179565	0.056204	0	0.0310648	0.000179565	0
FW410_28_46_11_13_12_10	0.000199086	2.74962	7.16e-05	0.0240232	0.0111666	2.21e-05		2.16588	0.00148692	1.39961	0.00722902	0.000170955	0.00012241	0.000930098	0.00373348	0.00141589	1.17483	0.259025	3.32745	0.608072	24.4518	4.11666	0.0309927	2.57e-05	0.0192692	5.58e-05	0.00496956	0.0547079	0.00725203	3.69	0.521305	0.000892339	0.00704948	8.92e-05	0.120198	0.0018293	0.00535404	4.46e-05	4.46e-05
FW021_7_26_12_02	2.22e-05		1.74e-05	0.0130819	0.00436076	7.37e-05	0	9.76975	0.00087447	3.03218	0.00883373	0.000115393	0.00019939	0.000863941	0.000170114	0.000702781	0.493653	0.0151851	2.82835	1.36869	40.5145	7.52143	0.0404696	8.69e-06	0.138455	7.85e-05	0.0105775	0.0061921	0.00754025	3.82	0.771145	0.000149104	9.32e-05	9.32e-05	0.114362	3.73e-05	9.32e-05	3.73e-05	1.86e-05
FW021_7_26_12_3	2.22e-05		1.74e-05	0.0130819	0.00436076	7.37e-05	0	9.76975	0.00087447	3.03218	0.00883373	0.000115393	0.00019939	0.000863941	0.000170114	0.000702781	0.493653	0.0151851	2.82835	1.36869	40.5145	7.52143	0.0404696	8.69e-06	0.138455	7.85e-05	0.0105775	0.0061921	0.00754025	3.82	0.452382	0.000212714	0.000151939	9.12e-05	0.246445	6.08e-05	0.000121551	9.12e-05	6.08e-05
FW510_26_11_26_12_10	0.00019636	0.562406	7.16e-05	0.00338071	0.0048349	2.21e-05		3.9375	0.00145208	2.19288	0.00108827	0.000156281	0.000125247	0.000122935	0.00014295	0.000289632	0.883365	0.0100651	3.32745	0.160214	13.7162	2.26255	0.00505387	1.82e-05	0.236113	5.58e-05	0.00414649	0.00357173	0.00150932	4.01	0.633874	0.00111143	0.000250968	0.000107558	0.0973039	0.000179263	0.000107558	0	0
FW510_26_11_26_12_02	0.00019636	0.562406	7.16e-05	0.00338071	0.0048349	2.21e-05		3.9375	0.00145208	2.19288	0.00108827	0.000156281	0.000125247	0.000122935	0.00014295	0.000289632	0.883365	0.0100651	3.32745	0.160214	13.7162	2.26255	0.00505387	1.82e-05	0.236113	5.58e-05	0.00414649	0.00357173	0.00150932	4.01	0.703411	7.28e-05	0.00160102	7.28e-05	0.109815	7.28e-05	0.000291094	3.64e-05	1.82e-05
FW109_2_7_25_12_02	4.36e-05		6.67e-06	0.000395407	0.00651341	0.000147382	0	1.73684	0.000674311	1.45545	0.00516347	0.00017886	0.000398027	0.000355648	0.000342018	2.73e-05	0.776658	0.0695289	1.00815	0.473788	8.15903	2.01259	0.0153356	1.25e-05	2.94816	4.69e-05	0.0034079	0.0395032	0.0059579	4.03	0.829896	0.017529	0.000374635	0.0348016	0.0137629	0.00179431	0.000650682	3.94e-05	0.00074927
FW109_2_7_25_12_3	4.36e-05		6.67e-06	0.000395407	0.00651341	0.000147382	0	1.73684	0.000674311	1.45545	0.00516347	0.00017886	0.000398027	0.000355648	0.000342018	2.73e-05	0.776658	0.0695289	1.00815	0.473788	8.15903	2.01259	0.0153356	1.25e-05	2.94816	4.69e-05	0.0034079	0.0395032	0.0059579	4.03	0.82321	0.0386644	0.000799953	0.0296575	0.00121474	0.00219246	0.00397013	0	0.00198507
FW109_40_92_11_14_12_02	0.000199846	2.26296	7.16e-05	0.000955085	0.00562971	2.21e-05		5.41112	0.00117774	2.34183	0.00534724	0.000474459	0.000122516	0.000548988	0.000507601	0.000128752	0.884496	0.0672709	3.32745	0.643416	21.4512	3.42113	0.0213066	2.3e-05	2.62882	5.58e-05	0.00568044	0.0183426	0.00478486	4.08	0.410111	0.0100193	0.00899107	0.000612531	0.225543	8.75e-05	0.00789727	0	0
FW109_40_92_11_14_12_10	0.000199846	2.26296	7.16e-05	0.000955085	0.00562971	2.21e-05		5.41112	0.00117774	2.34183	0.00534724	0.000474459	0.000122516	0.000548988	0.000507601	0.000128752	0.884496	0.0672709	3.32745	0.643416	21.4512	3.42113	0.0213066	2.3e-05	2.62882	5.58e-05	0.00568044	0.0183426	0.00478486	4.08	0.732331	0.0218072	0.00693357	0	0	0.000335495	0.00341087	0.00027958	0.000167748
PTMW02_4_12_11_12_02	0.000195859	0.156467	7.16e-05	0.00242217	0.00450091	2.21e-05		181.828	0.00288984	2.99058	0.00143311	0.000179706	0.000122328	0.00425995	0.00078238	0.000219124	0.991718	0.00620789	6.14306	0.947467	81.8898	7.65201	0.00593871	2.88e-05	1.29417	5.58e-05	0.0243472	0.00357821	0.00277385	4.72	0.09183	0.000152711	0.0370069	0.000101807	0.0519725	0	0.432069	0.000356325	5.09e-05
PTMW02_4_12_11_12_10	0.000195859	0.156467	7.16e-05	0.00242217	0.00450091	2.21e-05		181.828	0.00288984	2.99058	0.00143311	0.000179706	0.000122328	0.00425995	0.00078238	0.000219124	0.991718	0.00620789	6.14306	0.947467	81.8898	7.65201	0.00593871	2.88e-05	1.29417	5.58e-05	0.0243472	0.00357821	0.00277385	4.72	0.879376	0.00196067	0.00937713	0.000113662	0	0.00650716	0.000653558	0.00119345	0
GW754_40_1_7_13_10	9.75e-05	0.000478022	0.000143254	0.00108408	0.00452368	4.42e-05		0.343505	2.54e-05	0.041768	5.3e-05	9.93e-05	0.000241406	6.58e-05	0.0002859	0.000106407	0.0811153	0.00689087	1.33098	0.000315742	0.0150536	0.905019	0.000363418	1.33e-05	0.234403	0.000111628	0.00103683	8.36e-06	0.000618126	3.13	0.925744	0.00215146	0.00504057	0.000122941	6.15e-05	0.00288911	0.00208999	0	6.15e-05
GW754_40_1_7_13_02	9.75e-05	0.000478022	0.000143254	0.00108408	0.00452368	4.42e-05		0.343505	2.54e-05	0.041768	5.3e-05	9.93e-05	0.000241406	6.58e-05	0.0002859	0.000106407	0.0811153	0.00689087	1.33098	0.000315742	0.0150536	0.905019	0.000363418	1.33e-05	0.234403	0.000111628	0.00103683	8.36e-06	0.000618126	3.13	0.827901	0.0013331	0.0248559	8.6e-05	0.000301023	0.00339727	0.00503139	0.00064505	0
FW109_1_7_25_12_3	4.36e-05		1.07e-05	0.00142507	0.00651341	0.000147382	0	5.2945	0.00105861	1.3257	0.00415895	0.000117316	0.000398027	0.000210871	0.000342018	8.46e-05	0.703662	0.0503242	1.67019	0.707579	14.7375	3.3404	0.0143117	1.25e-05	1.29606	4.69e-05	0.00621205	0.0118213	0.0037212	4.16	0.467359	0.00732837	0.00014039	2.81e-05	0.347971	0.0199354	0.000421171	5.62e-05	0.000224624
GW631_98_12_11_12_02	0.000193662	0.0121458	7.16e-05	0.0017944	0.0043105	4.27e-05	0.00248673	0.34086	3.66e-05	2.37278	0.00116713	0.000123894	0.000122275	0.00145498	0.00549602	0.000181834	0.0624819	0.0077571	3.32745	0.048092	0.0226127	2.26255	0.00045172	1.74e-05	0.155091	5.58e-05	0.000886019	2.38e-05	0.00215755	4.32	0.789248	0.0513908	0.01189	0.0001025	0.000140937	8.97e-05	0.00183218	5.12e-05	1.28e-05
GW631_98_12_11_12_10	0.000193662	0.0121458	7.16e-05	0.0017944	0.0043105	4.27e-05	0.00248673	0.34086	3.66e-05	2.37278	0.00116713	0.000123894	0.000122275	0.00145498	0.00549602	0.000181834	0.0624819	0.0077571	3.32745	0.048092	0.0226127	2.26255	0.00045172	1.74e-05	0.155091	5.58e-05	0.000886019	2.38e-05	0.00215755	4.32	0.796877	0.0197929	0.00330661	7.8e-05	0.000109181	6.24e-05	0.00146614	4.68e-05	7.8e-05
GW246_1_11_26_12_10	0.000198047	1.48296	8.89e-05	0.0398109	0.0063149	2.21e-05		327.265	0.00272888	8.09201	0.00748502	0.000138395	0.000125525	0.000520521	0.000594986	0.00228727	0.820541	0.0708783	18.3679	1.41434	217.262	16.1562	0.0591889	1.88e-05	0.333396	0.000134081	0.114684	0.00108998	0.00351079	4.48	0.630402	0.000745981	0.000216575	0.0218019	0.000144383	7.22e-05	0.0390798	9.63e-05	0
GW246_1_11_26_12_02	0.000198047	1.48296	8.89e-05	0.0398109	0.0063149	2.21e-05		327.265	0.00272888	8.09201	0.00748502	0.000138395	0.000125525	0.000520521	0.000594986	0.00228727	0.820541	0.0708783	18.3679	1.41434	217.262	16.1562	0.0591889	1.88e-05	0.333396	0.000134081	0.114684	0.00108998	0.00351079	4.48	0.559412	0.00211926	0.0137387	0.00146156	0.00160772	0.00036539	0.00423853	0.000146156	7.31e-05
GW804_13_2_11_13_10	9.72e-05	0.00485966	0.000143254	0.00419166	0.00452368	4.42e-05		0.762713	2.54e-05	4.28517	6.68e-05	0.000115566	0.000241406	0.0015493	0.0002859	0.000298582	0.0914819	0.00689087	1.33098	0.00475481	0.174368	1.50815	0.00146183	3.22e-05	0.233882	0.000111628	0.00210468	9.1e-06	0.00416941	4.91	0.505477	0.0542185	0.0717289	0.00011065	0.000193638	0.00863071	0.00246196	0.000497925	2.77e-05
GW804_13_2_11_13_02	9.72e-05	0.00485966	0.000143254	0.00419166	0.00452368	4.42e-05		0.762713	2.54e-05	4.28517	6.68e-05	0.000115566	0.000241406	0.0015493	0.0002859	0.000298582	0.0914819	0.00689087	1.33098	0.00475481	0.174368	1.50815	0.00146183	3.22e-05	0.233882	0.000111628	0.00210468	9.1e-06	0.00416941	4.91	0.455712	0.357035	0.0488995	0.000146406	4.88e-05	0.000780831	0	0.00151286	4.88e-05
FW511_61_11_26_12_02	0.000195544	0.0578	7.16e-05	0.000529284	0.00432925	2.89e-05		0.288013	0.000154513	2.01072	0.000257546	0.000194534	0.000123261	3.29e-05	0.00014295	0.000105073	0.417305	0.00706382	3.32745	0.0272706	1.9119	2.26255	0.000802083	1.6e-05	0.0702426	5.58e-05	0.000391463	0.000986678	0.000670519	4.96	0.483355	0.0626323	0.00574844	0.00185895	0.177887	0.00122977	0.00471887	0.000200194	0
FW511_61_11_26_12_10	0.000195544	0.0578	7.16e-05	0.000529284	0.00432925	2.89e-05		0.288013	0.000154513	2.01072	0.000257546	0.000194534	0.000123261	3.29e-05	0.00014295	0.000105073	0.417305	0.00706382	3.32745	0.0272706	1.9119	2.26255	0.000802083	1.6e-05	0.0702426	5.58e-05	0.000391463	0.000986678	0.000670519	4.96	0.433252	0.0159535	0.00122249	0.000244499	0.0493276	0.00171149	0.00116137	0.000305623	0.000122249
FW511_7_26_13_3	2.22e-05		4e-06	0.000295645	0.00325115	7.37e-05	0	0.170892	6.32e-05	1.70931	0.000195136	4.81e-05	0.00019939	5.19e-05	0.000170114	2.01e-05	0.32761	0.00432214	0.0841391	0.0285776	3.05621	0.893615	0.000526465	6.27e-06	1.80929	2.28e-05	0.000317279	0.00082595	0.000724671	5.01	0.606631	0.00852114	0.000419072	9.31e-05	0.00721736	0.00647234	0.0040976	0	4.66e-05
FW511_7_26_13_02	2.22e-05		4e-06	0.000295645	0.00325115	7.37e-05	0	0.170892	6.32e-05	1.70931	0.000195136	4.81e-05	0.00019939	5.19e-05	0.000170114	2.01e-05	0.32761	0.00432214	0.0841391	0.0285776	3.05621	0.893615	0.000526465	6.27e-06	1.80929	2.28e-05	0.000317279	0.00082595	0.000724671	5.01	0.671297	0.0560584	0.000124852	0.000156065	0.0249703	0.165709	0.00074911	3.12e-05	3.12e-05
GW929_2_11_13_02	9.84e-05	0.0011224	0.000143254	0.000248464	0.00452368	4.42e-05		0.0519912	2.54e-05	0.0332525	5.3e-05	9.93e-05	0.000241406	0.000284298	0.0002859	0.000101346	0.0203338	0.00689087	1.33098	0.000720994	0.00284816	0.905019	0.000363418	1.33e-05	0.0443088	0.000111628	9.32e-05	8.9e-06	0.000916984	5.18	0.535078	0.000876708	0.232442	0.000400236	0.000247765	0.000590825	0.00135318	0	0
GW929_2_11_13_10	9.84e-05	0.0011224	0.000143254	0.000248464	0.00452368	4.42e-05		0.0519912	2.54e-05	0.0332525	5.3e-05	9.93e-05	0.000241406	0.000284298	0.0002859	0.000101346	0.0203338	0.00689087	1.33098	0.000720994	0.00284816	0.905019	0.000363418	1.33e-05	0.0443088	0.000111628	9.32e-05	8.9e-06	0.000916984	5.18	0.659817	0.00116801	0.044953	0.000614742	0.00021516	0.000230528	0.00144464	7.68e-05	1.54e-05
FW104_67_11_14_12_10	0.000196657	0.215052	7.16e-05	0.00234079	0.00444632	2.21e-05		303.062	0.00109016	6.89956	0.00227627	0.000214151	0.00012238	0.000652047	0.0572633	0.000207536	2.27299	0.010155	9.59638	2.25845	146.258	16.9988	0.0177237	1.94e-05	3.05931	5.58e-05	0.0383655	0.0377603	0.00307676	5.22	0.670464	0.0211906	0.000349995	0.0220815	0.000254542	0.00174998	0.0553947	3.18e-05	0.000381813
FW104_67_11_14_12_02	0.000196657	0.215052	7.16e-05	0.00234079	0.00444632	2.21e-05		303.062	0.00109016	6.89956	0.00227627	0.000214151	0.00012238	0.000652047	0.0572633	0.000207536	2.27299	0.010155	9.59638	2.25845	146.258	16.9988	0.0177237	1.94e-05	3.05931	5.58e-05	0.0383655	0.0377603	0.00307676	5.22	0.665059	0.000245288	0.000122644	0.00224848	0.174523	8.18e-05	8.18e-05	4.09e-05	4.09e-05
GW345_51_11_27_12_10	0.000195526	0.00276133	4.58e-05	0.00167935	0.00423604	1.63e-08		1.06368	3.69e-05	0.22127	3.01e-05	0.000134914	0.000122215	0.000143754	0	0.000181647	0.0877725	0.00630341	2.29456	0.00353545	2.75814	2.26255	0.000289999	1.65e-05	0.0862024	4.35e-08	0.00194736	7.98e-05	0.00136633	5.23	0.838058	0.0499029	0.00169903	0.000145631	0.000631068	0.000436893	0.000194175	0.00466019	9.71e-05
GW345_51_11_27_12_02	0.000195526	0.00276133	4.58e-05	0.00167935	0.00423604	1.63e-08		1.06368	3.69e-05	0.22127	3.01e-05	0.000134914	0.000122215	0.000143754	0	0.000181647	0.0877725	0.00630341	2.29456	0.00353545	2.75814	2.26255	0.000289999	1.65e-05	0.0862024	4.35e-08	0.00194736	7.98e-05	0.00136633	5.23	0.2758	0.100266	0.000163035	0	0.000163035	0.000706483	0.000217379	0.000217379	0.00010869
GW641_30_1_23_13_02	9.73e-05	0.00142546	0.000143254	0.000579092	0.00452368	4.42e-05		0.052797	2.54e-05	0.0527459	5.3e-05	0.000123702	0.000241406	0.000925503	0.0002859	0.000101346	0.0194823	0.00689087	1.33098	0.000509556	0.0124684	0.905019	0.000363418	1.33e-05	0.006066	0.000111628	0.000548414	2.63e-05	0.00265914	5.25	0.339983	0.00063084	0.311083	0.000197138	0.00327248	0.000118283	0.00461302	7.89e-05	0
GW641_30_1_23_13_10	9.73e-05	0.00142546	0.000143254	0.000579092	0.00452368	4.42e-05		0.052797	2.54e-05	0.0527459	5.3e-05	0.000123702	0.000241406	0.000925503	0.0002859	0.000101346	0.0194823	0.00689087	1.33098	0.000509556	0.0124684	0.905019	0.000363418	1.33e-05	0.006066	0.000111628	0.000548414	2.63e-05	0.00265914	5.25	0.612305	0.00016159	0.0551426	0.000121193	0.00064636	0.000363578	0.00113113	4.04e-05	4.04e-05
GW803_31_1_23_13_02	9.67e-05	0.00135793	0.000143254	0.00747803	0.00452368	4.42e-05	0.000888566	0.633914	2.54e-05	2.62392	0.000166375	0.000140549	0.000241406	0.000153416	0.0002859	0.000513848	0.13392	0.00689087	1.33098	0.00160201	0.546523	0.905019	0.00119864	1.37e-05		0.000111628	0.00213045	8.86e-06	0.00204481	5.4	0.203829	0.00074714	0.0218071	9.34e-05	0.00074714	0.00154098	4.67e-05	0.633108	0
GW803_31_1_23_13_10	9.67e-05	0.00135793	0.000143254	0.00747803	0.00452368	4.42e-05	0.000888566	0.633914	2.54e-05	2.62392	0.000166375	0.000140549	0.000241406	0.000153416	0.0002859	0.000513848	0.13392	0.00689087	1.33098	0.00160201	0.546523	0.905019	0.00119864	1.37e-05		0.000111628	0.00213045	8.86e-06	0.00204481	5.4	0.17702	0.00167659	0.0217956	5.59e-05	0.000838293	0.000782407	0.000558862	0.583899	5.59e-05
FW301_81_2_20_13_10	6.9e-05	0.000208835	3.86e-05	0.000321874	0.00438775	0.00018005		0.0994311	2.38e-05	0.0356923	6.72e-05	7.73e-05	0.000218205	0.000133966	0.000199608	0.00016227	0.0248736	0.00550408	0.66549	0.000324475		0.45251	9.44e-05	1.44e-05	0.0852644	0.000111785	0.000436976	0.000213266	0.00112413	5.42	0.801997	0.022202	0.0011555	0.000825355	8.25e-05	0.00165071	0.00090789	0.00090789	0.000165071
FW301_81_2_20_13_02	6.9e-05	0.000208835	3.86e-05	0.000321874	0.00438775	0.00018005		0.0994311	2.38e-05	0.0356923	6.72e-05	7.73e-05	0.000218205	0.000133966	0.000199608	0.00016227	0.0248736	0.00550408	0.66549	0.000324475		0.45251	9.44e-05	1.44e-05	0.0852644	0.000111785	0.000436976	0.000213266	0.00112413	5.42	0.843956	0.0225165	0.00598444	0.00172053	0.000299222	0.00119689	0.000448833	0.000748055	0.000299222
GW531_83_11_28_12_02	0.000130417	0.000956043	0.000286509	0.000802595	0.00904736	8.84e-05		0.13566	5.08e-05		0.000105947	0.000198642	0.000482813	0.0001315	0.000571799	0.000202692	0.0142795	0.0137817	0.66549	0.000631484		0.45251	0.000726836	2.67e-05		0.000223256	0.000728099	2.22e-05	0.000425782	5.49	0.912284	0.00409005	0.00865333	0.00098026	0.000101406	0.00689562	0.00446187	0.00016901	0
GW531_83_11_28_12_10	0.000130417	0.000956043	0.000286509	0.000802595	0.00904736	8.84e-05		0.13566	5.08e-05		0.000105947	0.000198642	0.000482813	0.0001315	0.000571799	0.000202692	0.0142795	0.0137817	0.66549	0.000631484		0.45251	0.000726836	2.67e-05		0.000223256	0.000728099	2.22e-05	0.000425782	5.49	0.789866	0.00557396	0.00233872	0.00163711	0.000116936	0.0234652	0.0141883	3.9e-05	0.000116936
GW247_7_11_14_12_10	0.000196907	0.00225176	7.16e-05	0.128785	0.00421763	2.21e-05		425.304	0.000159931	7.19144	0.000299441	0.000160762	0.000137218	0.000125877	0.00014295	0.00740126	0.950673	0.0571677	20.3668	0.432483	232.99	11.1047	0.00344713	1.64e-05	0.219925	5.58e-05	0.140032	0.000337938	0.00145642	5.88	0.07501	6.18e-05	0.00120486	0.00123575	0.0014829	9.27e-05	0.000370725	0	3.09e-05
GW247_7_11_14_12_02	0.000196907	0.00225176	7.16e-05	0.128785	0.00421763	2.21e-05		425.304	0.000159931	7.19144	0.000299441	0.000160762	0.000137218	0.000125877	0.00014295	0.00740126	0.950673	0.0571677	20.3668	0.432483	232.99	11.1047	0.00344713	1.64e-05	0.219925	5.58e-05	0.140032	0.000337938	0.00145642	5.88	0.212785	0.000494673	0.00308219	0.00696347	0.000418569	3.81e-05	0.000190259	3.81e-05	7.61e-05
FW104_7_26_12_02	4.36e-05		2.4e-05	0.00145565	0.00651341	0.000147382	0	39.2823	0.000302462	5.25202	0.00146437	0.000175013	0.000398027	0.00247065	0.00496553	8.61e-05	2.5674	0.00862988	9.48821	2.23461	90.0606	16.3494	0.00621705	1.25e-05	57.6015	4.69e-05	0.031858	0.14348	0.00329007	5.91	0.961255	0.000531569	0	0.00165377	0.0199043	0.000118127	0	0	0.000118127
FW104_7_26_12_3	4.36e-05		2.4e-05	0.00145565	0.00651341	0.000147382	0	39.2823	0.000302462	5.25202	0.00146437	0.000175013	0.000398027	0.00247065	0.00496553	8.61e-05	2.5674	0.00862988	9.48821	2.23461	90.0606	16.3494	0.00621705	1.25e-05	57.6015	4.69e-05	0.031858	0.14348	0.00329007	5.91	0.792729	0.00323435	7.79e-05	0.00276674	0.116047	0.000389681	0.000116904	3.9e-05	0
GW198_41_2_11_13_02	6.52e-05	0.000478022	0.000143254	0.000248464	0.00452368	4.42e-05		0.923474	2.54e-05	2.07779	5.3e-05	9.93e-05	0.000241406	6.58e-05	0.0002859	0.000101346	0.00809675	0.00689087	1.33098	0.000315742	0.0940022	1.39358	0.000363418	1.33e-05	0.201624	0.000111628	0.000140002	6.62e-06	0.000128897	6.06	0.784878	0.000853659	0.0602439	0.000243902	6.1e-05	0.00152439	0.000487805	6.1e-05	6.1e-05
GW198_41_2_11_13_10	6.52e-05	0.000478022	0.000143254	0.000248464	0.00452368	4.42e-05		0.923474	2.54e-05	2.07779	5.3e-05	9.93e-05	0.000241406	6.58e-05	0.0002859	0.000101346	0.00809675	0.00689087	1.33098	0.000315742	0.0940022	1.39358	0.000363418	1.33e-05	0.201624	0.000111628	0.000140002	6.62e-06	0.000128897	6.06	0.491862	0.000559888	0.0474705	4e-05	0.000159968	0.00415917	0.00487902	0	4e-05
FW603_55_12_3_12_02	0.000130417	0.000956043	0.000286509	0.0360698	0.00904736	8.84e-05		171.246	5.08e-05	1.07794	0.000322178	0.000198642	0.000482813	0.0001315	0.000571799	0.0021045	0.152313	0.0137817	4.0107	0.00185199	60.521	1.27004	0.000726836	2.67e-05	0.0359348	0.000223256	0.0304019	0.000204215	0.000505068	6.08	0.840607	0.0282444	3.19e-05	0.0371386	0.000510058	0.00162581	0.000765087	0	0.00092448
FW603_55_12_3_12_10	0.000130417	0.000956043	0.000286509	0.0360698	0.00904736	8.84e-05		171.246	5.08e-05	1.07794	0.000322178	0.000198642	0.000482813	0.0001315	0.000571799	0.0021045	0.152313	0.0137817	4.0107	0.00185199	60.521	1.27004	0.000726836	2.67e-05	0.0359348	0.000223256	0.0304019	0.000204215	0.000505068	6.08	0.805403	0.000320325	0.00485826	0.000106775	0.00795473	0.00411083	0.0188458	0.000533874	5.34e-05
FW301_7_25_12_3	2.22e-05		4e-06	0.000471866	0.00325115	7.37e-05	0	0.975099	8.01e-06	0.0789778	4.07e-05	4.81e-05	0.00019939	5.19e-05	0.000170114	3.01e-05	0.0633276	0.00432214	0.0771858	0.0108122	0.304815	0.436325	0.000632098	6.27e-06	0.181137	2.28e-05	0.000877654	0.000115532	0.000602364	6.08	0.669104	0.0355554	5.56e-05	0.00239075	0.000111198	0.00681085	0.00236295	0.00250195	0.000416991
FW301_7_25_12_02	2.22e-05		4e-06	0.000471866	0.00325115	7.37e-05	0	0.975099	8.01e-06	0.0789778	4.07e-05	4.81e-05	0.00019939	5.19e-05	0.000170114	3.01e-05	0.0633276	0.00432214	0.0771858	0.0108122	0.304815	0.436325	0.000632098	6.27e-06	0.181137	2.28e-05	0.000877654	0.000115532	0.000602364	6.08	0.682259	0.0376665	0	0.00083268	0.000244906	0.00656348	0.00244906	0.00244906	0.00083268
GW107_91_12_11_12_02	0.000193162	0.00108471	7.16e-05	0.000291785	0.00421219	3.14e-05	0.00284967	13.58	3.78e-05	7.02316	2.65e-05	0.000161878	0.000122192	0.000154896	0.00014295	8.93e-05	0.0525167	0.00909393	3.32745	0.00330813	1.35678	2.26255	0.000181709	1.65e-05	9.7919	5.58e-05	0.00872259	4.03e-05	0.00162132	6.18	0.308692	0.00183413	0.136523	0.00015949	0.000239234	0.00015949	0.039075	0.000398724	0.00015949
GW107_91_12_11_12_10	0.000193162	0.00108471	7.16e-05	0.000291785	0.00421219	3.14e-05	0.00284967	13.58	3.78e-05	7.02316	2.65e-05	0.000161878	0.000122192	0.000154896	0.00014295	8.93e-05	0.0525167	0.00909393	3.32745	0.00330813	1.35678	2.26255	0.000181709	1.65e-05	9.7919	5.58e-05	0.00872259	4.03e-05	0.00162132	6.18	0.834214	0.0221833	0.00121184	0.0328879	0.000235635	0.00185141	0.00619383	3.37e-05	0.00205339
GW066_71_2_20_13_02	6.81e-05	0.000812222	3.86e-05	0.000393149	0.00438775	0.00018005	0.000923608	0.313788	2.38e-05	0.373675	6.72e-05	7.73e-05	0.000218205	0.000133966	0.00171566	0.00016227	0.0483981	0.00550408	1.33098	0.00033212	0.0137989	1.33499	9.44e-05	1.44e-05	0.0788237	0.000111785	0.00154083	0.000213266	0.00091229	6.2	0.813125	0.0207715	0.0008281	0.000483058	6.9e-05	0.00296736	0.000621075	6.9e-05	0.000138017
GW066_71_2_20_13_10	6.81e-05	0.000812222	3.86e-05	0.000393149	0.00438775	0.00018005	0.000923608	0.313788	2.38e-05	0.373675	6.72e-05	7.73e-05	0.000218205	0.000133966	0.00171566	0.00016227	0.0483981	0.00550408	1.33098	0.00033212	0.0137989	1.33499	9.44e-05	1.44e-05	0.0788237	0.000111785	0.00154083	0.000213266	0.00091229	6.2	0.815068	0.0184405	0	0	0	0.0247629	0.000878117	0.000351247	0.000351247
GW533_48_11_28_12_10	0.000130417	0.000956043	0.000286509	0.000510686	0.00904736	8.84e-05		0.57176	5.08e-05	0.0677065	0.000105947	0.000198642	0.000482813	0.0001315	0.000571799	0.000202692	0.0142486	0.0137817	0.66549	0.000631484	0.0205758	0.45251	0.000726836	2.67e-05	0.0753789	0.000223256	0.000465419	1.56e-05	0.000752282	6.27	0.788445	0.00170255	0.00516257	0.000219684	0.000329525	0.0147188	0.00126318	0.00362478	0
GW533_48_11_28_12_02	0.000130417	0.000956043	0.000286509	0.000510686	0.00904736	8.84e-05		0.57176	5.08e-05	0.0677065	0.000105947	0.000198642	0.000482813	0.0001315	0.000571799	0.000202692	0.0142486	0.0137817	0.66549	0.000631484	0.0205758	0.45251	0.000726836	2.67e-05	0.0753789	0.000223256	0.000465419	1.56e-05	0.000752282	6.27	0.713575	0.00376806	0.0591375	0.000942014	5.23e-05	0.0093678	0.00638476	0.000104668	5.23e-05
FW233_2_17_99_11_28_12_02	9.72e-05	0.00241146	0.000143254	0.00299489	0.00452368	4.42e-05		2.99079	2.54e-05	0.449939	5.3e-05	9.93e-05	0.000241406	0.000945929	0.0598812	0.000227701	0.123121	0.00689087	1.33098	0.0104979	0.0811775	0.905019	0.000363418	1.33e-05	0.779669	0.000111628	0.00453732	0.00550736	0.000623049	6.37	0.750473	0.0579108	0.000581045	0.0494534	0.000494964	0.000279762	0.000172161	8.61e-05	0.00639149
FW233_2_17_99_11_28_12_10	9.72e-05	0.00241146	0.000143254	0.00299489	0.00452368	4.42e-05		2.99079	2.54e-05	0.449939	5.3e-05	9.93e-05	0.000241406	0.000945929	0.0598812	0.000227701	0.123121	0.00689087	1.33098	0.0104979	0.0811775	0.905019	0.000363418	1.33e-05	0.779669	0.000111628	0.00453732	0.00550736	0.000623049	6.37	0.738359	0.0500321	0.000252572	0.0792386	0.000367377	0.00020665	0.00043626	9.18e-05	0.0723962
GW658_63_1_23_13_02	9.77e-05	0.000638918	0.000143254	0.00104112	0.00452368	4.42e-05	0.0113574	1.27237	2.54e-05	0.460373	0.0003506	0.000147396	0.000241406	0.000108819	0.0002859	0.000102061	0.0203424	0.00689087	1.33098	0.271174		0.905019	0.000363418	1.33e-05		0.000111628	0.0017575	1.06e-05	0.00139686	6.4	0.406722	0.000452807	0.000150936	0.000201248	0.000150936	5.03e-05	0.000201248	0.40647	5.03e-05
GW658_63_1_23_13_10	9.77e-05	0.000638918	0.000143254	0.00104112	0.00452368	4.42e-05	0.0113574	1.27237	2.54e-05	0.460373	0.0003506	0.000147396	0.000241406	0.000108819	0.0002859	0.000102061	0.0203424	0.00689087	1.33098	0.271174		0.905019	0.000363418	1.33e-05		0.000111628	0.0017575	1.06e-05	0.00139686	6.4	0.351522	0.000198301	9.92e-05	3.31e-05	6.61e-05	3.31e-05	3.31e-05	0.561391	0
GW098_57_1_22_13_02	9.73e-05	0.000690546	0.000143254	0.00461172	0.00452368	4.42e-05	0.0150168	5.72334	2.54e-05	3.78253	5.3e-05	9.93e-05	0.000241406	6.58e-05	0.00450406	0.000330795	0.129798	0.00717706	1.33098	0.0167179		1.22254	0.000780923	1.8e-05	0.189621	0.000111628	0.0106618	9.63e-05	0.000537097	6.43	0.792268	0.00620095	0.050528	0.00111423	0.00324581	0	0.00605562	4.84e-05	0.00029067
GW098_57_1_22_13_10	9.73e-05	0.000690546	0.000143254	0.00461172	0.00452368	4.42e-05	0.0150168	5.72334	2.54e-05	3.78253	5.3e-05	9.93e-05	0.000241406	6.58e-05	0.00450406	0.000330795	0.129798	0.00717706	1.33098	0.0167179		1.22254	0.000780923	1.8e-05	0.189621	0.000111628	0.0106618	9.63e-05	0.000537097	6.43	0.809211	0.00587719	0.00263158	0.000263158	0.00122807	0.000175439	0.000526316	8.77e-05	0.000964912
GW105_12_11_12_10	0.000194209	0.0014401	7.16e-05	0.00902408	0.0042204	2.21e-05		5.51405	3.76e-05	0.583319	2.65e-05	0.00014253	0.000123524	0.000233421	0.00014295	0.000633822	0.0826766	0.00828252	3.32745	0.00301101	11.7729	2.26255	0.000219139	1.68e-05	0.193255	5.58e-05	0.00606557	2.06e-05	0.00336986	6.43	0.823231	0.00865238	0.0024657	8.97e-05	0.00228638	0.00183807	0.00748678	0.000762127	4.48e-05
GW105_12_11_12_02	0.000194209	0.0014401	7.16e-05	0.00902408	0.0042204	2.21e-05		5.51405	3.76e-05	0.583319	2.65e-05	0.00014253	0.000123524	0.000233421	0.00014295	0.000633822	0.0826766	0.00828252	3.32745	0.00301101	11.7729	2.26255	0.000219139	1.68e-05	0.193255	5.58e-05	0.00606557	2.06e-05	0.00336986	6.43	0.661489	0.00262411	0.0146809	0	0.00531915	0.00106383	0.0468794	0.000638298	7.09e-05
GW148_12_17_12_10	9.62e-05	0.000573244	0.000143254	0.00250443	0.00452368	4.42e-05	0.00268823	4.70385	2.54e-05	6.93346	5.3e-05	9.93e-05	0.000241406	0.000144179	0.00111186	0.000192634	0.0742162	0.00689087	1.33098	0.0205387		1.96474	0.00163495	1.33e-05	0.161497	0.000111628	0.00838331	1.55e-05	0.000778838	6.45	0.296515	0.00198039	0.044974	0.18951	0.000511068	9.58e-05	0.0293864	0.000223592	0.0225189
GW148_12_17_12_02	9.62e-05	0.000573244	0.000143254	0.00250443	0.00452368	4.42e-05	0.00268823	4.70385	2.54e-05	6.93346	5.3e-05	9.93e-05	0.000241406	0.000144179	0.00111186	0.000192634	0.0742162	0.00689087	1.33098	0.0205387		1.96474	0.00163495	1.33e-05	0.161497	0.000111628	0.00838331	1.55e-05	0.000778838	6.45	0.300532	0.007663	0.0803986	0.140446	0.00221934	0.000125623	0.103388	0.000251246	0.000376869
GW086_25_12_3_12_10	6.78e-05	0.000376813	3.86e-05	0.000696505	0.00438775	0.00018005		1.6163	2.38e-05	0.0696161	6.72e-05	7.73e-05	0.000218205	0.000133966	0.000199608	0.00016227	0.0198683	0.00550408	0.66549	8.58e-05	0.435025	0.45251	9.44e-05	1.44e-05	0.341464	0.000111785	0.000741885	0.000213266	0.000603403	6.47	0.801257	0.000462299	0.00203412	0.00018492	0.00110952	0.00355971	0.00577874	0.00110952	0.00013869
GW086_25_12_3_12_02	6.78e-05	0.000376813	3.86e-05	0.000696505	0.00438775	0.00018005		1.6163	2.38e-05	0.0696161	6.72e-05	7.73e-05	0.000218205	0.000133966	0.000199608	0.00016227	0.0198683	0.00550408	0.66549	8.58e-05	0.435025	0.45251	9.44e-05	1.44e-05	0.341464	0.000111785	0.000741885	0.000213266	0.000603403	6.47	0.846068	0.000826925	0.00417597	0.000124039	0.00516828	0.00934425	0.00157116	0.00611924	0
FW602_2_26_2_11_28_12_02	0.000130417	0.000956043	0.000286509	0.00451229	0.00904736	8.84e-05		46.2724	5.08e-05	0.672005	0.000105947	0.000198642	0.000482813	0.0001315	0.000571799	0.000298266	0.0837838	0.0137817	1.22938	0.004774	13.1693	0.860557	0.000726836	2.67e-05	0.0799146	0.000223256	0.00893331	0.00019046	0.000572673	6.48	0.955066	0.00898672	0.00138257	0.00185556	0.000218301	0.000691286	0.000181917	0.000691286	7.28e-05
FW602_2_26_2_11_28_12_10	0.000130417	0.000956043	0.000286509	0.00451229	0.00904736	8.84e-05		46.2724	5.08e-05	0.672005	0.000105947	0.000198642	0.000482813	0.0001315	0.000571799	0.000298266	0.0837838	0.0137817	1.22938	0.004774	13.1693	0.860557	0.000726836	2.67e-05	0.0799146	0.000223256	0.00893331	0.00019046	0.000572673	6.48	0.822736	0.0185046	0.000632219	0.000121581	0.000340426	0.000924012	0.00379331	0.0148085	0.000145897
GW537_24_11_26_12_02	0.000197964	0.000239011	7.16e-05	0.00803518	0.00423016	2.21e-05	0.000828494	11.4945	3.52e-05	0.512225	2.65e-05	0.000199707	0.000122124	3.29e-05	0.000470839	0.000583509	0.0653639	0.00915862	3.32745	0.000458189	22.669	2.26255	0.000181709	1.51e-05	0.0596544	5.58e-05	0.0151541	3.55e-05	0.000620603	6.49	0.826077	0.02693	0.000972472	0.0354578	0.000598444	0.00164572	0.00837822	0	0.000972472
GW537_24_11_26_12_10	0.000197964	0.000239011	7.16e-05	0.00803518	0.00423016	2.21e-05	0.000828494	11.4945	3.52e-05	0.512225	2.65e-05	0.000199707	0.000122124	3.29e-05	0.000470839	0.000583509	0.0653639	0.00915862	3.32745	0.000458189	22.669	2.26255	0.000181709	1.51e-05	0.0596544	5.58e-05	0.0151541	3.55e-05	0.000620603	6.49	0.776715	0.0225324	0.000888749	0.0312108	0.000209118	0.00308448	0.00460059	0.000418235	0.0020389
GW199_42_1_28_13_02	9.67e-05	0.000493263	2.55e-05	0.000818645	0.00210182	5.56e-06		2.2299	1.77e-05	0.154915	0	7.5e-05	6.12e-05	0.000200044	0.0152362	0.000147785	0.084166	0.00322288	0.917823	0.0017418	0.00273043	1.40712	0	8.21e-06	0.218258	2.42e-08	0.00241892	1.25e-05	0.000898301	6.53	0.327721	0.00897624	0.00721619	0.00451745	0.000176005	0.0464652	0.00049868	2.93e-05	2.93e-05
GW199_42_1_28_13_10	9.67e-05	0.000493263	2.55e-05	0.000818645	0.00210182	5.56e-06		2.2299	1.77e-05	0.154915	0	7.5e-05	6.12e-05	0.000200044	0.0152362	0.000147785	0.084166	0.00322288	0.917823	0.0017418	0.00273043	1.40712	0	8.21e-06	0.218258	2.42e-08	0.00241892	1.25e-05	0.000898301	6.53	0.728532	0.078134	0.00163218	0.0143737	0.000210604	0.00668667	0.0026852	0.000315906	0.000157953
GW127_16_11_26_12_02	0.00019534	0.00278631	7.16e-05	0.000406679	0.00423349	2.21e-05		3.19195	4.06e-05	2.36282	3.18e-05	0.000166782	0.000122448	7.4e-05	0.000380732	9.75e-05	0.0592801	0.00624766	3.32745	0.048101	0.215312	2.26255	0.000181709	1.6e-05	0.436019	5.58e-05	0.0032383	0.000129383	0.00136024	6.55	0.75692	0.000951667	0.00453561	0.000566951	0.000445461	0.0197218	0.00149837	4.05e-05	0.00694515
GW127_16_11_26_12_10	0.00019534	0.00278631	7.16e-05	0.000406679	0.00423349	2.21e-05		3.19195	4.06e-05	2.36282	3.18e-05	0.000166782	0.000122448	7.4e-05	0.000380732	9.75e-05	0.0592801	0.00624766	3.32745	0.048101	0.215312	2.26255	0.000181709	1.6e-05	0.436019	5.58e-05	0.0032383	0.000129383	0.00136024	6.55	0.599721	0.000384652	0.00206751	0.000240408	9.62e-05	0.00264448	0.000336571	0.000144245	0.235792
GW346_47_11_27_12_10	0.000194645	0.00158571	7.16e-05	0.01504	0.00420287	2.21e-05	3.75e-05	120.019	3.57e-05	1.41813	5.25e-05	0.000667762	0.000125691	0.000184087	0.00014295	0.0010352	0.616943	0.029746	8.94898	0.00246909	74.0366	4.65933	0.000181709	1.65e-05	0.191571	5.58e-05	0.297037	8.29e-05	0.00124853	6.58	0.716724	0.00038955	0.0100553	0.000121734	0.000146081	0.00620846	0.0848246	0	0
GW346_47_11_27_12_02	0.000194645	0.00158571	7.16e-05	0.01504	0.00420287	2.21e-05	3.75e-05	120.019	3.57e-05	1.41813	5.25e-05	0.000667762	0.000125691	0.000184087	0.00014295	0.0010352	0.616943	0.029746	8.94898	0.00246909	74.0366	4.65933	0.000181709	1.65e-05	0.191571	5.58e-05	0.297037	8.29e-05	0.00124853	6.58	0.812688	0.0253655	0.000229206	0.0367748	0.000432945	0.00152804	0.000713085	5.09e-05	0.00112056
TPB16_81_11_28_12_10	9.84e-05	0.000478022	0.000143254	0.000746488	0.00452368	4.42e-05		3.13883	2.54e-05	0.429408	5.3e-05	0.000134779	0.000241406	6.58e-05	0.00111385	0.000101346	0.128559	0.00689087	1.33098	0.00521759	0.0583954	0.905019	0.000363418	1.33e-05	0.893712	0.000111628	0.00451447	0.00643891	0.000475088	6.58	0.62781	0.18279	0.000734424	0.0060386	0.00138725	0.000897629	0.000979232	0.0028969	0.00134644
TPB16_81_11_28_12_02	9.84e-05	0.000478022	0.000143254	0.000746488	0.00452368	4.42e-05		3.13883	2.54e-05	0.429408	5.3e-05	0.000134779	0.000241406	6.58e-05	0.00111385	0.000101346	0.128559	0.00689087	1.33098	0.00521759	0.0583954	0.905019	0.000363418	1.33e-05	0.893712	0.000111628	0.00451447	0.00643891	0.000475088	6.58	0.856486	0.0557579	8.67e-05	0.0207249	8.67e-05	0.000607007	0	0.00121401	0.00017343
GW761_29_1_28_13_10	9.89e-05	0.000478022	0.000143254	0.00108384	0.00452368	4.42e-05		1.45461	2.54e-05	1.24018	5.3e-05	0.000106277	0.000241406	6.58e-05	0.0002859	0.000105302	0.0233192	0.00689087	1.33098	0.000315742	0.171664	0.905019	0.00188623	1.33e-05	0.216152	0.000111628	0.00113462	9.01e-06	0.000550307	6.59	0.4468	0.0660336	0.0340357	0.225676	0.000216788	0.00411897	0.0028616	0.000130073	4.34e-05
GW761_29_1_28_13_02	9.89e-05	0.000478022	0.000143254	0.00108384	0.00452368	4.42e-05		1.45461	2.54e-05	1.24018	5.3e-05	0.000106277	0.000241406	6.58e-05	0.0002859	0.000105302	0.0233192	0.00689087	1.33098	0.000315742	0.171664	0.905019	0.00188623	1.33e-05	0.216152	0.000111628	0.00113462	9.01e-06	0.000550307	6.59	0.261322	0.00260053	0.364963	0.0877204	0.000317138	0.0059622	0.00691361	0.000126855	0
FW300_59_10_19_12_10	0.000130417	0.00111965	0.000286509	0.000677296	0.00904736	8.84e-05		1.67823	5.08e-05	0.0616563	0.000105947	0.000198642	0.000482813	0.0001315	0.00120474	0.000202692	0.0395422	0.0137817	0.66549	0.00362257	0.0590228	0.45251	0.000726836	2.67e-05	0.0673704	0.000223256	0.00131237	0.000905873	0.000773793	6.59	0.546902	0.118142	0.000426379	0.0121873	0.000390847	0.00046191	0.000319784	0.0027004	3.55e-05
FW300_59_10_19_12_02	0.000130417	0.00111965	0.000286509	0.000677296	0.00904736	8.84e-05		1.67823	5.08e-05	0.0616563	0.000105947	0.000198642	0.000482813	0.0001315	0.00120474	0.000202692	0.0395422	0.0137817	0.66549	0.00362257	0.0590228	0.45251	0.000726836	2.67e-05	0.0673704	0.000223256	0.00131237	0.000905873	0.000773793	6.59	0.427558	0.0845024	0.00127164	0.0197719	0.000123062	0.000328165	0.00319961	0.00147674	4.1e-05
FW215_84_11_27__12_02	0.000101485	0.000478022	0.000143254	0.000760513	0.00452368	4.42e-05		2.99721	2.54e-05	0.439799	5.3e-05	0.000101777	0.000241406	6.58e-05	0.0002859	0.000101346	0.132134	0.00689087	1.33098	0.00863711	0.0887575	0.905019	0.000363418	1.33e-05	0.790281	0.000111628	0.00455299	0.00610107	0.000614136	6.6	0.851956	0.00834151	0	0.0199776	0.00525725	0.000490677	0.00021029	7.01e-05	0.00294406
FW215_84_11_27__12_10	0.000101485	0.000478022	0.000143254	0.000760513	0.00452368	4.42e-05		2.99721	2.54e-05	0.439799	5.3e-05	0.000101777	0.000241406	6.58e-05	0.0002859	0.000101346	0.132134	0.00689087	1.33098	0.00863711	0.0887575	0.905019	0.000363418	1.33e-05	0.790281	0.000111628	0.00455299	0.00610107	0.000614136	6.6	0.827945	0.00692841	0.000384911	0.00654349	0.00192456	0.00461894	0	0	0.00654349
AVERAGE	0.000125253	0.459323	0.000105167	0.00731676	0.00537307	5.97248e-05	0.00536772	39.3027	0.000561104	2.49925	0.00228542	0.000611762	0.000229723	0.00149881	0.00359527	0.000486535	0.635242	0.0272535	3.37327	0.376892	33.3969	5.11586	0.0145762	2.6777e-05	3.10126	0.000101367	0.0181425	0.014836	0.0033431	5.35027	0.630912	0.0221837	0.0204735	0.0139723	0.044181	0.00505666	0.0116693	0.023623	0.00397204
GW736_14_12_3_12_02	9.84e-05	0.00101021	0.000143254	0.00133544	0.00452368	4.42e-05	0.00084977	2.94251	2.54e-05	1.60615	5.3e-05	9.93e-05	0.000241406	7.54e-05	0.0002859	0.000125425	0.0950249	0.00689087	1.33098	0.00737229	0.465054	1.17657	0.000363418	1.33e-05	0.466581	0.000111628	0.00364165	0.000170782	0.0005635	6.64	0.211163	0.00097843	0.215521	0.000533689	0.00022237	0.000355793	0.0414499	0.00022237	4.45e-05
GW122_78_11_14_12_02	0.00019484	0.00167518	7.16e-05	0.00261022	0.00421541	2.21e-05		4.89835	3.58e-05	2.22046	2.65e-05	0.000143934	0.000122313	0.000412032	0.00014295	0.000244238	0.412658	0.0204473	3.32745	0.0019536	6.78375	2.70703	0.000181709	1.65e-05	0.38908	5.58e-05	0.0760498	0.000181121	0.001127	6.64	0.844577	0.0100901	0.00116313	0.0358244	0.00031986	0.000145391	0.00392556	0.000116313	8.72e-05
GW736_14_12_3_12_10	9.84e-05	0.00101021	0.000143254	0.00133544	0.00452368	4.42e-05	0.00084977	2.94251	2.54e-05	1.60615	5.3e-05	9.93e-05	0.000241406	7.54e-05	0.0002859	0.000125425	0.0950249	0.00689087	1.33098	0.00737229	0.465054	1.17657	0.000363418	1.33e-05	0.466581	0.000111628	0.00364165	0.000170782	0.0005635	6.64	0.143354	0.000606232	0.327487	0.000323324	0.000606232	8.08e-05	0.0290587	0.000121246	0
GW384_12_17_12_10	9.71e-05	0.00102752	0.000143254	0.00408737	0.00452368	4.42e-05	0.00244418	3.16393	2.54e-05	1.30396	5.3e-05	9.93e-05	0.000241406	0.00101534	0.0245251	0.000294982	0.0899616	0.00689087	1.33098	0.0105572		0.905019	0.000363418	1.33e-05	0.289638	0.000111628	0.00792724	1.18e-05	0.000690486	6.64	0.513735	0.00126506	0.00710843	0.0013253	0.000301205	0.000361446	0.00403614	0.000120482	6.02e-05
GW384_12_17_12_02	9.71e-05	0.00102752	0.000143254	0.00408737	0.00452368	4.42e-05	0.00244418	3.16393	2.54e-05	1.30396	5.3e-05	9.93e-05	0.000241406	0.00101534	0.0245251	0.000294982	0.0899616	0.00689087	1.33098	0.0105572		0.905019	0.000363418	1.33e-05	0.289638	0.000111628	0.00792724	1.18e-05	0.000690486	6.64	0.633392	0.00268096	0.036849	0.00553306	0.00302322	0.000228167	0.0236153	0.000399293	0.000171125
GW122_78_11_14_12_10	0.00019484	0.00167518	7.16e-05	0.00261022	0.00421541	2.21e-05		4.89835	3.58e-05	2.22046	2.65e-05	0.000143934	0.000122313	0.000412032	0.00014295	0.000244238	0.412658	0.0204473	3.32745	0.0019536	6.78375	2.70703	0.000181709	1.65e-05	0.38908	5.58e-05	0.0760498	0.000181121	0.001127	6.64	0.805136	0.0135817	0.00057707	0.0401682	0.000412193	0.00300901	0.00185487	0.000103048	0.0176212
GW763_23_1_22_13_02	9.67e-05	0.000478022	0.000143254	0.000371609	0.00452368	4.42e-05	0.00279836	2.35932	2.54e-05	1.39487	5.3e-05	9.93e-05	0.000241406	6.58e-05	0.0002859	0.000101346	0.0284758	0.00689087	1.33098	0.00924361		0.905019	0.000363418	1.33e-05	0.0123048	0.000111628	0.00261625	1.14e-05	0.00139643	6.65	0.934675	0.0367925	0.0113577	0.000145425	0.000378105	5.82e-05	0.000189052	1.45e-05	4.36e-05
GW763_23_1_22_13_10	9.67e-05	0.000478022	0.000143254	0.000371609	0.00452368	4.42e-05	0.00279836	2.35932	2.54e-05	1.39487	5.3e-05	9.93e-05	0.000241406	6.58e-05	0.0002859	0.000101346	0.0284758	0.00689087	1.33098	0.00924361		0.905019	0.000363418	1.33e-05	0.0123048	0.000111628	0.00261625	1.14e-05	0.00139643	6.65	0.972191	0.0126517	0.000886227	0.000244476	0.000275036	6.11e-05	6.11e-05	3.06e-05	0.000550072
GW715_65_2_12_13_02	9.91e-05	0.00101751	0.000143254	0.000628245	0.00452368	4.42e-05		0.991417	2.54e-05	0.853572	5.3e-05	0.00011472	0.000241406	0.000220061	0.0002859	0.000101346	0.0360699	0.00689087	1.33098	0.00339317	0.0534909	0.905019	0.000363418	1.33e-05	0.124876	0.000111628	0.00097536	3.83e-05	0.00110214	6.65	0.565971	0.129241	0.103858	0.00106811	0.000251319	0.00207339	0.00150792	0.000942448	0.000251319
GW715_65_2_12_13_10	9.91e-05	0.00101751	0.000143254	0.000628245	0.00452368	4.42e-05		0.991417	2.54e-05	0.853572	5.3e-05	0.00011472	0.000241406	0.000220061	0.0002859	0.000101346	0.0360699	0.00689087	1.33098	0.00339317	0.0534909	0.905019	0.000363418	1.33e-05	0.124876	0.000111628	0.00097536	3.83e-05	0.00110214	6.65	0.492867	0.0277449	0.049263	0.00362576	0.000157642	0.00386222	0.00780326	0.000315283	0.000157642
GW737_12_12_12_10	9.84e-05	0.000787909	0.000143254	0.00110694	0.00452368	4.42e-05		2.59097	2.54e-05	0.149265	5.3e-05	9.93e-05	0.000241406	7.72e-05	0.0002859	0.000107784	0.0708969	0.00689087	1.33098	0.00909798	0.0222628	0.961819	0.000363418	1.33e-05	0.0375953	0.000111628	0.00257087	4.56e-05	0.000587748	6.66	0.833242	0.0294564	0.000549078	0.0356255	0	0.00177643	0.00203482	0	0.00184103
GW737_12_12_12_02	9.84e-05	0.000787909	0.000143254	0.00110694	0.00452368	4.42e-05		2.59097	2.54e-05	0.149265	5.3e-05	9.93e-05	0.000241406	7.72e-05	0.0002859	0.000107784	0.0708969	0.00689087	1.33098	0.00909798	0.0222628	0.961819	0.000363418	1.33e-05	0.0375953	0.000111628	0.00257087	4.56e-05	0.000587748	6.66	0.48518	0.00229503	0.192246	0.0163094	0.000830119	0.000732458	0.0232433	0	0.000146492
GW350_74_2_12_13_10	0.000193319	0.00141297	7.16e-05	0.00039963	0.00421363	2.21e-05	0.000914848	2.30486	3.63e-05	0.381536	2.65e-05	0.000133164	0.000122215	0.000394045	0.00605512	9.65e-05	0.0878442	0.00609826	3.32745	0.00529264		2.26255	0.000181709	1.65e-05	0.139369	5.58e-05	0.00135688	2.42e-05	0.00127981	6.67	0.516265	0.00105422	0.0635542	0.000301205	7.53e-05	0.00256024	0.000903614	0	0.0198795
DP16D_67_11_27_12_02	9.78e-05	0.127648	0.000143254	0.00195973	0.00452368	4.42e-05		3.48742	9.29e-05	0.668829	0.000944357	9.93e-05	0.000241406	6.58e-05	0.0346057	0.00015847	0.152491	0.00691759	1.33098	0.170966	2.27437	1.27283	0.00411525	1.33e-05	0.675036	0.000111628	0.00424424	0.0031274	0.00119757	6.67	0.65567	0.014418	0.000150188	0.0415519	0.0165207	0.000150188	0	0	0.0085607
GW350_74_2_12_13_02	0.000193319	0.00141297	7.16e-05	0.00039963	0.00421363	2.21e-05	0.000914848	2.30486	3.63e-05	0.381536	2.65e-05	0.000133164	0.000122215	0.000394045	0.00605512	9.65e-05	0.0878442	0.00609826	3.32745	0.00529264		2.26255	0.000181709	1.65e-05	0.139369	5.58e-05	0.00135688	2.42e-05	0.00127981	6.67	0.692569	0.000869565	0.0703557	0.000474308	0.000474308	0.00237154	0.000395257	0.000158103	0.000316206
DP16D_67_11_27_12_10	9.78e-05	0.127648	0.000143254	0.00195973	0.00452368	4.42e-05		3.48742	9.29e-05	0.668829	0.000944357	9.93e-05	0.000241406	6.58e-05	0.0346057	0.00015847	0.152491	0.00691759	1.33098	0.170966	2.27437	1.27283	0.00411525	1.33e-05	0.675036	0.000111628	0.00424424	0.0031274	0.00119757	6.67	0.65365	0.0353338	0.000148669	0.0284454	0.00431141	0.000396452	0.000297339	0.000148669	0.201199
FW301_81_10_19_12_10	7.09e-05	0.0154745	3.86e-05	0.000563531	0.00438775	0.00018005		1.96642	5.06e-05	0.09967	0.000179271	7.73e-05	0.000218205	0.000133966	0.000531113	0.00016227	0.0606599	0.00550408	0.66549	0.0409428	0.58635	0.45251	0.000818712	1.44e-05	0.0951426	0.000111785	0.00136598	0.000670771	0.000881714	6.68	0.715862	0.0250353	0.000134599	0.00309577	0.000538394	0.00168248	0.000807591	0.00269197	0.000538394
FW301_81_10_19_12_02	7.09e-05	0.0154745	3.86e-05	0.000563531	0.00438775	0.00018005		1.96642	5.06e-05	0.09967	0.000179271	7.73e-05	0.000218205	0.000133966	0.000531113	0.00016227	0.0606599	0.00550408	0.66549	0.0409428	0.58635	0.45251	0.000818712	1.44e-05	0.0951426	0.000111785	0.00136598	0.000670771	0.000881714	6.68	0.792232	0.0220672	0.000126098	0.00273213	0.00483376	0.00210164	0.00374091	0.00159724	0.000252196
GW765_77_1_11_13_10	0.000101568	0.000983673	0.000143254	0.00130229	0.00452368	4.42e-05	0.00196361	3.07186	2.54e-05	0.936194	5.3e-05	9.93e-05	0.000241406	0.000122887	0.0002859	0.000116862	0.0334239	0.00689087	1.33098	0.00600356		0.905019	0.000363418	1.33e-05	0.14925	0.000111628	0.00219441	0.000156393	0.000722347	6.68	0.803483	0.0135135	0.000866756	0.0421165	0.00019699	0.00311244	0.00133953	0.000118194	0.016626
GW765_77_1_11_13_02	0.000101568	0.000983673	0.000143254	0.00130229	0.00452368	4.42e-05	0.00196361	3.07186	2.54e-05	0.936194	5.3e-05	9.93e-05	0.000241406	0.000122887	0.0002859	0.000116862	0.0334239	0.00689087	1.33098	0.00600356		0.905019	0.000363418	1.33e-05	0.14925	0.000111628	0.00219441	0.000156393	0.000722347	6.68	0.821581	0.0133203	0.000122205	0.0200416	0.00134425	0.000122205	0.00574361	0.000244409	0
GW190_22_12_11_12_10	0.000193421	0.00129133	7.16e-05	0.000996716	0.0042214	4.16e-05		1.20984	3.53e-05	0.313531	2.65e-05	0.000176821	0.000122109	0.000373226	0.00014295	0.000133514	0.0318068	0.00745224	3.32745	0.00277731	0.00799453	2.26255	0.000181709	1.6e-05	0.317445	5.58e-05	0.00182913	2.02e-05	0.00125067	6.69	0.465742	0.00226837	0.0475484	0.271506	0.000203571	0.00529285	0.0223638	8.72e-05	0.000261734
GW190_22_12_11_12_02	0.000193421	0.00129133	7.16e-05	0.000996716	0.0042214	4.16e-05		1.20984	3.53e-05	0.313531	2.65e-05	0.000176821	0.000122109	0.000373226	0.00014295	0.000133514	0.0318068	0.00745224	3.32745	0.00277731	0.00799453	2.26255	0.000181709	1.6e-05	0.317445	5.58e-05	0.00182913	2.02e-05	0.00125067	6.69	0.407065	0.0126837	0.0486309	0.35713	0.000148174	0.00604552	0.00989806	2.96e-05	0
GW928_54_2_11_13_02										0.0369419															0.125407					6.69	0.596226	0.180339	0.0186629	0.0335829	0.000415887	0.10418	0.000103972	0.00103972	0.000155958
GW928_54_2_11_13_10										0.0369419															0.125407					6.69	0.846531	0.0320731	0.00357291	0.0302451	0.000332364	0.00681346	0.000581637	8.31e-05	0.000498546
GW800_12_12_12_02	0.000100298	0.00112114	0.000143254	0.00068524	0.00452368	4.42e-05		1.05908	2.54e-05	0.0522748	5.3e-05	9.93e-05	0.000241406	0.000134548	0.0002859	0.000101346	0.0255098	0.00689087	1.33098	0.000315742		0.905019	0.000363418	1.33e-05	0.0690516	0.000111628	0.000579103	1.39e-05	0.000660903	6.7	0.707468	0.00383574	0.0568592	0.00180505	0	0.00180505	0.00552798	0.000112816	0.000112816
GW800_12_12_12_10	0.000100298	0.00112114	0.000143254	0.00068524	0.00452368	4.42e-05		1.05908	2.54e-05	0.0522748	5.3e-05	9.93e-05	0.000241406	0.000134548	0.0002859	0.000101346	0.0255098	0.00689087	1.33098	0.000315742		0.905019	0.000363418	1.33e-05	0.0690516	0.000111628	0.000579103	1.39e-05	0.000660903	6.7	0.594793	0.00466846	0.0209685	0.00126602	0.000395632	0.0109986	0.0190695	0.000316506	0
GW057_10_1_8_13_02	9.72e-05	0.000642847	0.000143254	0.00046299	0.00452368	4.42e-05		1.91761	2.54e-05	3.22184	5.3e-05	0.000109258	0.000241406	0.000250574	0.0002859	0.000101346	0.0175161	0.00689087	1.33098	0.000392151		5.77988	0.000363418	1.33e-05	0.369069	0.000111628	0.00160741	1.71e-05	0.00101663	6.72	0.784539	0.00845928	0.0154474	0.0185903	0.000100308	0.00448041	0.0134747	0.000200615	0.000234051
GW057_10_1_8_13_10	9.72e-05	0.000642847	0.000143254	0.00046299	0.00452368	4.42e-05		1.91761	2.54e-05	3.22184	5.3e-05	0.000109258	0.000241406	0.000250574	0.0002859	0.000101346	0.0175161	0.00689087	1.33098	0.000392151		5.77988	0.000363418	1.33e-05	0.369069	0.000111628	0.00160741	1.71e-05	0.00101663	6.72	0.770788	0.00631159	0.00272823	0.016858	8.14e-05	0.00903982	0.00390911	0.000285039	0.000407199
GW101_11_13_12_10	0.000200448	0.0418506	7.16e-05	0.0205362	0.00427887	2.21e-05	0.000846015	10.4791	5.85e-05	1.19156	0.000151884	0.000138933	0.000122215	0.00348691	0.082108	0.00127956	0.124215	0.00997479	3.32745	0.15196	23.7223	2.26255	0.000439504	1.61e-05	0.0782261	5.58e-05	0.0253261	0.00175328	0.00142243	6.81	0.785643	0.00976922	0.000235971	0.0355845	0.000157314	0.000723646	0.000141583	0.000519137	0.00303617
GW101_11_13_12_02	0.000200448	0.0418506	7.16e-05	0.0205362	0.00427887	2.21e-05	0.000846015	10.4791	5.85e-05	1.19156	0.000151884	0.000138933	0.000122215	0.00348691	0.082108	0.00127956	0.124215	0.00997479	3.32745	0.15196	23.7223	2.26255	0.000439504	1.61e-05	0.0782261	5.58e-05	0.0253261	0.00175328	0.00142243	6.81	0.813214	0.0136056	0.000145585	0.0373493	0.000172056	0.000198526	0.000224996	0.000251466	0.00010588
GW223_39_1_8_13_10	9.88e-05	0.00202198	0.000143254	0.00199496	0.00452368	4.42e-05	0.000986183	1.94279	2.75e-05	15898.2	5.3e-05	9.93e-05	0.000241406	0.000457952	0.00267875	0.000161095	0.0544474	0.00689087	1.33098	0.00762175		1.06491	0.000363418	1.33e-05	0.433189	0.000111628	0.00255698	0.000176651	0.00110564	6.83	0.443379	0.00706944	0.099666	0.0828382	0	0.00763326	0.00685258	0.000216854	0.000303595
GW223_39_1_8_13_02	9.88e-05	0.00202198	0.000143254	0.00199496	0.00452368	4.42e-05	0.000986183	1.94279	2.75e-05	15898.2	5.3e-05	9.93e-05	0.000241406	0.000457952	0.00267875	0.000161095	0.0544474	0.00689087	1.33098	0.00762175		1.06491	0.000363418	1.33e-05	0.433189	0.000111628	0.00255698	0.000176651	0.00110564	6.83	0.56666	0.0115779	0.174908	0.037212	0.000387222	0.00449177	0.0050726	0.000154889	0.000658277
GW056_87_1_8_13_02	9.71e-05	0.000700961	0.000143254	0.000613536	0.00452368	4.42e-05		1.63346	2.54e-05	1.72451	5.3e-05	0.000420666	0.000241406	0.000288657	0.0002859	0.000101346	0.0774895	0.00689087	1.33098	0.00253222	0.0413548	1.6864	0.000420081	1.33e-05	0.156469	0.000111628	0.00151366	3.07e-05	0.000965555	6.87	0.507021	0.00501827	0.0746577	0.0696395	0.00013206	0.00435797	0.0683189	8.8e-05	4.4e-05
GW056_87_1_8_13_10	9.71e-05	0.000700961	0.000143254	0.000613536	0.00452368	4.42e-05		1.63346	2.54e-05	1.72451	5.3e-05	0.000420666	0.000241406	0.000288657	0.0002859	0.000101346	0.0774895	0.00689087	1.33098	0.00253222	0.0413548	1.6864	0.000420081	1.33e-05	0.156469	0.000111628	0.00151366	3.07e-05	0.000965555	6.87	0.755861	0.00768232	0.00742985	0.0216403	0.000108202	0.0196927	0.00620356	0.000108202	0.000324605
GW685_6_1_8_13_10	0.000100419	0.000852212	0.000143254	0.00102666	0.00452368	4.42e-05		2.35149	2.54e-05	2.70928	5.3e-05	9.93e-05	0.000241406	0.000283291	0.0002859	0.00010318	0.0638707	0.00689087	1.685	0.00287497	0.0251625	2.0239	0.000363418	1.33e-05	0.220551	0.000111628	0.00158756	1.94e-05	0.000995138	6.88	0.226399	0.0184595	0.0137803	0.000102838	0.000411353	0.000565611	0.000719868	5.14e-05	0
GW685_6_1_8_13_02	0.000100419	0.000852212	0.000143254	0.00102666	0.00452368	4.42e-05		2.35149	2.54e-05	2.70928	5.3e-05	9.93e-05	0.000241406	0.000283291	0.0002859	0.00010318	0.0638707	0.00689087	1.685	0.00287497	0.0251625	2.0239	0.000363418	1.33e-05	0.220551	0.000111628	0.00158756	1.94e-05	0.000995138	6.88	0.624461	0.0915275	0.0107085	0.00457974	0.000336746	0.00114493	0.00653287	0	0.000134698
GW283_43_1_29_13_10	9.81e-05	0.000929599	0.000143254	0.00183662	0.00452368	4.42e-05		1.78579	2.54e-05	4.00465	5.3e-05	9.93e-05	0.000241406	0.000103059	0.0002859	0.000150338	0.131188	0.00689087	1.33098	0.0048049	0.0507186	4.62414	0.000363418	1.33e-05	0.178091	0.000111628	0.00453239	9.57e-05	0.000637787	6.95	0.648409	0.00740296	0.00190076	0.0095038	0.00010004	0.00365146	0	0.0007503	0.00115046
GW283_43_1_29_13_02	9.81e-05	0.000929599	0.000143254	0.00183662	0.00452368	4.42e-05		1.78579	2.54e-05	4.00465	5.3e-05	9.93e-05	0.000241406	0.000103059	0.0002859	0.000150338	0.131188	0.00689087	1.33098	0.0048049	0.0507186	4.62414	0.000363418	1.33e-05	0.178091	0.000111628	0.00453239	9.57e-05	0.000637787	6.95	0.718819	0.0342876	0.0281107	0.0604009	0.000258914	0.00355082	0.000110963	0.00233023	0.000147951
GW115_2_11_26_12_02	0.000192967	0.0017085	7.16e-05	0.00195493	0.00420531	2.21e-05		2.75226	3.63e-05	2.07542	2.65e-05	0.000124009	0.000122666	0.000385343	0.00938267	0.000188747	0.0590034	0.00839994	3.32745	0.0140589	0.0234288	2.26255	0.000181709	1.62e-05	0.152831	5.58e-05	0.00220567	8.94e-05	0.00125585	7.03	0.788101	0.0436699	0.0129478	0.0807964	0.000371264	0.00241322	0.00111379	0	0.00176351
GW115_2_11_26_12_10	0.000192967	0.0017085	7.16e-05	0.00195493	0.00420531	2.21e-05		2.75226	3.63e-05	2.07542	2.65e-05	0.000124009	0.000122666	0.000385343	0.00938267	0.000188747	0.0590034	0.00839994	3.32745	0.0140589	0.0234288	2.26255	0.000181709	1.62e-05	0.152831	5.58e-05	0.00220567	8.94e-05	0.00125585	7.03	0.784381	0.0155667	0.00405133	0.0378191	0.000119744	0.00277406	0.00155667	0.000618676	0.0117349
GW151_12_12_12_10	9.65e-05	0.000725385	0.000143254	0.00140965	0.00452368	4.42e-05	0.00125401	1.49311	2.54e-05	0.76369	5.3e-05	9.93e-05	0.000241406	6.58e-05	0.0002859	0.000122585	0.0640915	0.00689087	1.33098	0.000315742	0.0594647	0.905019	0.000363418	1.33e-05	0.271286	0.000111628	0.00647385	2.99e-05	0.000670443	7.07	0.254895	0	0.0501109	4.82e-05	0.00342433	4.82e-05	0.0565255	0.00149513	0
GW151_12_12_12_02	9.65e-05	0.000725385	0.000143254	0.00140965	0.00452368	4.42e-05	0.00125401	1.49311	2.54e-05	0.76369	5.3e-05	9.93e-05	0.000241406	6.58e-05	0.0002859	0.000122585	0.0640915	0.00689087	1.33098	0.000315742	0.0594647	0.905019	0.000363418	1.33e-05	0.271286	0.000111628	0.00647385	2.99e-05	0.000670443	7.07	0.263976	0.00150334	0.0537862	0.000278396	0.0467149	0.00139198	0.214087	0.00155902	0
TPB16_7_26_12_02	2.22e-05		4e-06	0.00060731	0.00325115	7.37e-05	0	2.63923	8.01e-06	0.535921	3.9e-05	7.5e-05	0.00019939	5.19e-05	0.000170114	3.73e-05	0.103815	0.00432214	0.760831	0.00842768	0.404807	0.829238	4.26e-05	6.27e-06	0.780762	2.28e-05	0.004483	0.00481706	0.000677277	7.1	0.781426	0.0484732	0.000148236	0.0535873	0.000148236	0.00126001	0.000296472	0.00237178	7.41e-05
TPB16_7_26_12_3	2.22e-05		4e-06	0.00060731	0.00325115	7.37e-05	0	2.63923	8.01e-06	0.535921	3.9e-05	7.5e-05	0.00019939	5.19e-05	0.000170114	3.73e-05	0.103815	0.00432214	0.760831	0.00842768	0.404807	0.829238	4.26e-05	6.27e-06	0.780762	2.28e-05	0.004483	0.00481706	0.000677277	7.1	0.688965	0.155901	0.000348772	0.0141602	0.00223214	0.00195312	0.00292969	0.00697545	0.000209263
GW383_12_17_12_10	9.77e-05	0.00108508	0.000143254	0.00347099	0.00452368	4.42e-05	0.00141545	1.85967	2.54e-05	0.866973	5.3e-05	9.93e-05	0.000241406	0.000982139	0.0002859	0.000255999	0.0767733	0.00689087	1.33098	0.000315742	0.0015402	0.905019	0.000363418	1.33e-05	0.2365	0.000111628	0.00436641	1e-05	0.000891865	7.11	0.64809	0.0232481	0.00398539	0.0917967	0.000199269	0.018997	0.00371969	0.000332116	0
GW750_28_12_12_12_02	9.89e-05	0.000478022	0.000143254	0.0045871	0.00452368	4.42e-05		1.79121	2.54e-05	0.2104	5.3e-05	9.93e-05	0.000241406	6.58e-05	0.000361429	0.000331282	0.141029	0.00689087	1.33098	0.000898248	0.00914605	0.905019	0.000363418	1.33e-05	0.154061	0.000111628	0.00834618	3.62e-05	0.000600819	7.11	0.513313	0.00977151	0.064877	0.0159831	0.00341458	0.00475862	0.0477678	0.00170729	3.63e-05
GW750_28_12_12_12_10	9.89e-05	0.000478022	0.000143254	0.0045871	0.00452368	4.42e-05		1.79121	2.54e-05	0.2104	5.3e-05	9.93e-05	0.000241406	6.58e-05	0.000361429	0.000331282	0.141029	0.00689087	1.33098	0.000898248	0.00914605	0.905019	0.000363418	1.33e-05	0.154061	0.000111628	0.00834618	3.62e-05	0.000600819	7.11	0.740937	0.0199861	0.00244913	0.0657939	0.000665195	0.00114897	0.0128806	0	9.07e-05
GW383_12_17_12_02	9.77e-05	0.00108508	0.000143254	0.00347099	0.00452368	4.42e-05	0.00141545	1.85967	2.54e-05	0.866973	5.3e-05	9.93e-05	0.000241406	0.000982139	0.0002859	0.000255999	0.0767733	0.00689087	1.33098	0.000315742	0.0015402	0.905019	0.000363418	1.33e-05	0.2365	0.000111628	0.00436641	1e-05	0.000891865	7.11	0.63016	0.0318819	0.019631	0.119065	0.000885609	0.0190898	0.00546125	0.000147601	0
GW084_56_11_28_12_02	6.76e-05	0.000454385	3.86e-05	0.000781245	0.00438775	0.00018005		1.99469	2.38e-05	0.0485149	6.72e-05	7.73e-05	0.000218205	0.000133966	0.000199608	0.00016227	0.00984247	0.00550408	0.66549	8.63e-05	0.00463189	0.45251	9.44e-05	1.44e-05	0.0865834	0.000111785	0.000703196	0.000213266	0.000311838	7.15	0.896786	0.0230925	0.0220783	0.000780153	0	0.00889374	0.00187237	0.000234046	7.8e-05
GW084_56_11_28_12_10	6.76e-05	0.000454385	3.86e-05	0.000781245	0.00438775	0.00018005		1.99469	2.38e-05	0.0485149	6.72e-05	7.73e-05	0.000218205	0.000133966	0.000199608	0.00016227	0.00984247	0.00550408	0.66549	8.63e-05	0.00463189	0.45251	9.44e-05	1.44e-05	0.0865834	0.000111785	0.000703196	0.000213266	0.000311838	7.15	0.833094	0.0300362	0.00122875	0.000614376	0	0.0288074	0.00122875	0.00860127	6.83e-05
FW303_11_10_23_12_10	6.97e-05	0.000630246	3.86e-05	0.000526684	0.00438775	0.00018005		1.31034	2.38e-05	0.0938792	6.72e-05	7.73e-05	0.000218205	0.000133966	0.000199608	0.00016227	0.0372428	0.00550408	0.66549	0.000785558	0.0639046	0.45251	9.44e-05	1.44e-05	0.0770081	0.000111785	0.00191679	0.000341513	0.000626122	7.16	0.194486	0.00196182	0.204136	0.000159067	0.00206787	0.00281018	0.0154825	0.00169671	0
FW303_11_10_23_12_02	6.97e-05	0.000630246	3.86e-05	0.000526684	0.00438775	0.00018005		1.31034	2.38e-05	0.0938792	6.72e-05	7.73e-05	0.000218205	0.000133966	0.000199608	0.00016227	0.0372428	0.00550408	0.66549	0.000785558	0.0639046	0.45251	9.44e-05	1.44e-05	0.0770081	0.000111785	0.00191679	0.000341513	0.000626122	7.16	0.633674	0.00579803	0.0109569	9.13e-05	9.13e-05	0.00356099	0.00319576	0.000821768	4.57e-05
GW621_21_12_17_12_10	9.76e-05	0.00083168	0.000143254	0.000356499	0.00452368	4.42e-05		1.79597	2.54e-05	0.285446	5.3e-05	0.000124375	0.000241406	0.000164857	0.0002859	0.000101346	0.0313375	0.00689087	1.33098	0.000315742	0.123082	0.905019	0.000363418	1.33e-05	0.239922	0.000111628	0.00117305	6.9e-05	0.000540323	7.19	0.674535	0.00567651	0.00543422	0.00048458	0.00048458	0.00245751	0.0180333	0.000346129	6.92e-05
GW654_0_1_7_13_10	6.74e-05	0.000553601	3.86e-05	0.000293215	0.00438775	0.00018005		0.414666	2.38e-05	0.0355118	6.72e-05	7.73e-05	0.000218205	0.000133966	0.000199608	0.00016227	0.0254713	0.00550408	0.66549	0.000208034	0.00741554	1.73769	9.44e-05	1.44e-05	0.16284	0.000111785	0.00110003	0.000213266	0.00030531	7.19	0.533958	0.00120098	0.00222182	0.0502612	0.000180148	0.196421	0.0542245	0.000360295	0.000120098
GW621_21_12_17_12_02	9.76e-05	0.00083168	0.000143254	0.000356499	0.00452368	4.42e-05		1.79597	2.54e-05	0.285446	5.3e-05	0.000124375	0.000241406	0.000164857	0.0002859	0.000101346	0.0313375	0.00689087	1.33098	0.000315742	0.123082	0.905019	0.000363418	1.33e-05	0.239922	0.000111628	0.00117305	6.9e-05	0.000540323	7.19	0.669238	0.0160983	0.0192357	0.000308594	0.000308594	0.000977215	0.00977215	0.000514324	0
GW654_0_1_7_13_02	6.74e-05	0.000553601	3.86e-05	0.000293215	0.00438775	0.00018005		0.414666	2.38e-05	0.0355118	6.72e-05	7.73e-05	0.000218205	0.000133966	0.000199608	0.00016227	0.0254713	0.00550408	0.66549	0.000208034	0.00741554	1.73769	9.44e-05	1.44e-05	0.16284	0.000111785	0.00110003	0.000213266	0.00030531	7.19	0.451303	0.00139334	0.0181831	0.0322558	0.000278668	0.0317681	0.257141	6.97e-05	6.97e-05
GW101_7_25_12_02	2.22e-05		1.07e-05	0.00621509	0.00325115	7.37e-05	0	3.11595	8.01e-06	1.15646	3.9e-05	8.65e-05	0.00019939	8.18e-05	0.0591118	0.000375773	0.0710773	0.00432214	0.851635	0.0588117	0.111282	1.02228	0.000120968	6.27e-06	0.0374766	2.28e-05	0.00667199	0.000613371	0.000568729	7.2	0.807135	0.0303143	0.000208904	0.0468873	0.000649923	0.00167123	0.000719558	4.64e-05	0.00155517
GW101_7_25_12_3	2.22e-05		1.07e-05	0.00621509	0.00325115	7.37e-05	0	3.11595	8.01e-06	1.15646	3.9e-05	8.65e-05	0.00019939	8.18e-05	0.0591118	0.000375773	0.0710773	0.00432214	0.851635	0.0588117	0.111282	1.02228	0.000120968	6.27e-06	0.0374766	2.28e-05	0.00667199	0.000613371	0.000568729	7.2	0.802508	0.0112717	0.000440037	0.0402464	0.000253867	0.00287716	0.00147243	8.46e-05	0.0186
GW775_88_1_29_13_10	9.67e-05	0.00102366	0.000143254	0.00149853	0.00452368	4.42e-05		2.25558	2.54e-05	2.21183	5.3e-05	9.93e-05	0.000241406	0.000331791	0.0002859	0.000130244	0.0865565	0.00689087	1.33098	0.00152257	0.0809678	1.37091	0.000363418	1.33e-05	0.366824	0.000111628	0.00283506	5.31e-05	0.000518904	7.2	0.59688	0.00569379	0.0121278	0.00278996	0.000455503	0.0399135	0.000341627	0.0079713	0.00187895
GW775_88_1_29_13_02	9.67e-05	0.00102366	0.000143254	0.00149853	0.00452368	4.42e-05		2.25558	2.54e-05	2.21183	5.3e-05	9.93e-05	0.000241406	0.000331791	0.0002859	0.000130244	0.0865565	0.00689087	1.33098	0.00152257	0.0809678	1.37091	0.000363418	1.33e-05	0.366824	0.000111628	0.00283506	5.31e-05	0.000518904	7.2	0.0175718	0.00147853	0.0040944	0.000284333	0.000227467	0.000113733	0	0.000909866	0.000113733
FW303_11_2_20_13_02	6.85e-05	0.000208835	3.86e-05	0.000547817	0.00438775	0.00018005		1.31294	2.38e-05	0.0404479	6.72e-05	7.73e-05	0.000218205	0.000133966	0.000199608	0.00016227	0.0351824	0.00550408	0.66549	8.58e-05	0.00658335	0.45251	9.44e-05	1.44e-05	0.0708609	0.000111785	0.00202899	0.000213266	0.000709092	7.28	0.700251	0.0362346	0.0349538	0.00069374	0.000213459	0.00933881	0.0080047	0.0201718	0.000160094
GW760_18_1_29_13_10	0.000102662	0.000478022	0.000143254	0.00155554	0.00452368	4.42e-05		2.77793	2.54e-05	3.47511	9.34e-05	9.93e-05	0.000241406	6.58e-05	0.0002859	0.000136885	0.0471565	0.00689087	1.33098	0.00204578	0.0659496	1.09009	0.00423669	1.33e-05	0.355009	0.000111628	0.00262162	3e-05	0.000641441	7.28	0.620897	0.000843558	0.00567485	0.0116181	7.67e-05	0.318098	0.000498466	3.83e-05	3.83e-05
GW085_58_12_3_12_02	6.79e-05	0.000610677	3.86e-05	0.000790092	0.00438775	0.00018005		2.09883	2.38e-05	0.0914168	6.72e-05	7.73e-05	0.000218205	0.000133966	0.000199608	0.00016227	0.0193815	0.00550408	0.66549	8.58e-05	0.882645	0.45251	9.44e-05	1.44e-05	0.0943983	0.000111785	0.00112811	0.000213266	0.000618585	7.29	0.598089	0.00178106	0.00799305	0.000390964	0.0143354	0.00673328	0.0138141	0.00408341	0.000347524
GW085_58_12_3_12_10	6.79e-05	0.000610677	3.86e-05	0.000790092	0.00438775	0.00018005		2.09883	2.38e-05	0.0914168	6.72e-05	7.73e-05	0.000218205	0.000133966	0.000199608	0.00016227	0.0193815	0.00550408	0.66549	8.58e-05	0.882645	0.45251	9.44e-05	1.44e-05	0.0943983	0.000111785	0.00112811	0.000213266	0.000618585	7.29	0.609925	0.0016214	0.00217609	0.000192008	0.00134406	0.0126085	0.0109871	0.00416018	6.4e-05
GW694_33_12_3_12_02	9.71e-05	0.00107351	0.000143254	0.000543564	0.00452368	4.42e-05		1.44955	2.54e-05	0.441221	5.3e-05	9.93e-05	0.000241406	0.00015724	0.0002859	0.000101346	0.0539578	0.00689087	1.33098	0.000519767	0.314215	0.905019	0.000363418	1.33e-05	0.157758	0.000111628	0.0013772	0.000119103	0.00049455	7.3	0.961346	0.0119043	0.0013655	0.00101537	3.5e-05	0.00819299	0.000525192	0.000665243	3.5e-05
GW694_33_12_3_12_10	9.71e-05	0.00107351	0.000143254	0.000543564	0.00452368	4.42e-05		1.44955	2.54e-05	0.441221	5.3e-05	9.93e-05	0.000241406	0.00015724	0.0002859	0.000101346	0.0539578	0.00689087	1.33098	0.000519767	0.314215	0.905019	0.000363418	1.33e-05	0.157758	0.000111628	0.0013772	0.000119103	0.00049455	7.3	0.732429	0.066023	0.00339248	0.0104384	8.7e-05	0.000521921	0.00417537	0.0140919	0.00139179
GW314_97_2_19_13_10	9.75e-05	0.00124544	0.000143254	0.000860362	0.00452368	4.42e-05		2.282	2.54e-05	0.2695	5.3e-05	9.93e-05	0.000241406	0.00101394	0.0002859	0.000101346	0.0796245	0.00689087	1.33098	0.00075658	0.135114	0.905019	0.000363418	1.33e-05	0.36046	0.000111628	0.00210839	1.76e-05	0.000546163	7.37	0.803359	0.00395431	0.00454013	0.000146456	0.000146456	0.127734	0.000219684	2.44e-05	4.88e-05
GW314_97_2_19_13_02	9.75e-05	0.00124544	0.000143254	0.000860362	0.00452368	4.42e-05		2.282	2.54e-05	0.2695	5.3e-05	9.93e-05	0.000241406	0.00101394	0.0002859	0.000101346	0.0796245	0.00689087	1.33098	0.00075658	0.135114	0.905019	0.000363418	1.33e-05	0.36046	0.000111628	0.00210839	1.76e-05	0.000546163	7.37	0.933572	0.00654325	0.00631972	0.000101603	0.000142245	0.0175774	4.06e-05	2.03e-05	4.06e-05
GW60_1A_60_2_4_13_10	9.75e-05	0.00552241	0.000143254	0.0013941	0.00452368	4.42e-05	0.00273203	2.94111	2.54e-05	4.48701	5.3e-05	9.93e-05	0.000241406	0.000474601	0.0015738	0.000125052	0.0836751	0.0870784	1.33098	0.0072764	0.00304976	2.27975	0.000363418	1.33e-05	1.31032	0.000111628	0.00482837	1.63e-05	0.000620006	7.38	0.643645	0.0113139	0.00284584	0.0090928	0.000277643	0.00104116	0	0.000347054	0.20254
GW60_1A_60_2_4_13_02	9.75e-05	0.00552241	0.000143254	0.0013941	0.00452368	4.42e-05	0.00273203	2.94111	2.54e-05	4.48701	5.3e-05	9.93e-05	0.000241406	0.000474601	0.0015738	0.000125052	0.0836751	0.0870784	1.33098	0.0072764	0.00304976	2.27975	0.000363418	1.33e-05	1.31032	0.000111628	0.00482837	1.63e-05	0.000620006	7.38	0.743533	0.0554937	0.00347705	0.0340751	0.000834492	0.00166898	0.000139082	0.000278164	0.00403338
GW773_35_2_4_13_02	9.99e-05	0.000478022	0.000143254	0.0013273	0.00452368	4.42e-05	0.00183971	2.06869	2.54e-05	3.43751	5.3e-05	0.000132683	0.000241406	0.000221241	0.0002859	0.000121251	0.0581971	0.0437861	1.33098	0.00460932	0.00650433	1.46365	0.000363418	1.33e-05	1.0016	0.000111628	0.0030871	2.96e-05	0.000626794	7.46	0.334017	0.155161	0.186868	0.00854951	0.000488544	0.00263814	0.000195417	0.00195417	0.0011725
GW921_86_1_28_13_02	9.82e-05	0.000704741	0.000143254	0.00216685	0.00452368	4.42e-05		1.13903	2.54e-05	0.0925817	5.3e-05	9.93e-05	0.000241406	0.000101108	0.0002859	0.000172898	0.0812519	0.00689087	1.33098	0.000315742	0.00232562	1.08757	0.000363418	1.33e-05	0.267041	0.000111628	0.0153739	1.35e-05	0.000523246	7.46	0.670326	0.0300583	0.0336983	0.00818996	0.00136499	0.00870183	0.000853121	0.0781174	0.00150718
GW773_35_2_4_13_10	9.99e-05	0.000478022	0.000143254	0.0013273	0.00452368	4.42e-05	0.00183971	2.06869	2.54e-05	3.43751	5.3e-05	0.000132683	0.000241406	0.000221241	0.0002859	0.000121251	0.0581971	0.0437861	1.33098	0.00460932	0.00650433	1.46365	0.000363418	1.33e-05	1.0016	0.000111628	0.0030871	2.96e-05	0.000626794	7.46	0.840647	0.0233341	0.000549847	0.0357401	6.87e-05	0.00113406	0.000962232	0	0.00130589
GW921_86_1_28_13_10	9.82e-05	0.000704741	0.000143254	0.00216685	0.00452368	4.42e-05		1.13903	2.54e-05	0.0925817	5.3e-05	9.93e-05	0.000241406	0.000101108	0.0002859	0.000172898	0.0812519	0.00689087	1.33098	0.000315742	0.00232562	1.08757	0.000363418	1.33e-05	0.267041	0.000111628	0.0153739	1.35e-05	0.000523246	7.46	0.759767	0.0197968	0.00691317	0.00712266	0.000523725	0.0259244	0.00246151	0.0305855	0.00214727
GW714_34_2_12_13_02	0.000102171	0.0013745	0.000143254	0.000629658	0.00452368	4.42e-05	0.0005419	1.52111	2.54e-05	0.408752	5.3e-05	9.93e-05	0.000241406	0.00019194	0.0002859	0.000101346	0.0511956	0.00689087	1.33098	0.000315742	0.0375535	0.905019	0.000363418	1.33e-05	0.582511	0.000111628	0.00376501	2.97e-05	0.00103457	7.48	0.573944	0.0460787	0.0203942	0.203699	0.000121153	0.0904208	0.000121153	0.000121153	8.08e-05
GW714_34_2_12_13_10	0.000102171	0.0013745	0.000143254	0.000629658	0.00452368	4.42e-05	0.0005419	1.52111	2.54e-05	0.408752	5.3e-05	9.93e-05	0.000241406	0.00019194	0.0002859	0.000101346	0.0511956	0.00689087	1.33098	0.000315742	0.0375535	0.905019	0.000363418	1.33e-05	0.582511	0.000111628	0.00376501	2.97e-05	0.00103457	7.48	0.672521	0.0143693	0.0178109	0.102785	7.1e-05	0.0100763	0.000745077	3.55e-05	0.000461238
GW683_53_2_18_13_02	0.000106769	0.000799102	0.000143254	0.000999665	0.00452368	4.42e-05		1.1528	2.54e-05	0.134434	5.3e-05	0.000115047	0.000241406	0.000233406	0.0002859	0.000101946	0.0272529	0.00689087	1.33098	0.000315742	0.0608581	0.905019	0.000363418	1.33e-05	0.19007	0.000111628	0.00149209	3.88e-05	0.00119849	7.49	0.630526	0.000779389	0.0724832	0.000303096	0.000129898	0.000822689	0.000952587	0	4.33e-05
GW220_50_12_12_12_02	9.66e-05	0.000478022	0.000143254	0.000852615	0.00452368	4.42e-05	0.00184471	1.53433	2.54e-05	0.623448	5.3e-05	9.93e-05	0.000241406	6.58e-05	0.0002859	0.000101346	0.0715673	0.00689087	1.33098	0.00044947	0.0333796	0.905019	0.000363418	1.33e-05	0.213156	0.000111628	0.00514927	2.06e-05	0.000576419	7.49	0.696012	0.0208362	0.012005	0.000206982	0.00565751	0.0335311	0.0195253	0.000482958	0
GW683_53_2_18_13_10	0.000106769	0.000799102	0.000143254	0.000999665	0.00452368	4.42e-05		1.1528	2.54e-05	0.134434	5.3e-05	0.000115047	0.000241406	0.000233406	0.0002859	0.000101946	0.0272529	0.00689087	1.33098	0.000315742	0.0608581	0.905019	0.000363418	1.33e-05	0.19007	0.000111628	0.00149209	3.88e-05	0.00119849	7.49	0.472124	0.000469484	0.0293427	0.000410798	0.000528169	0.00269953	0.00258216	0.000117371	0
GW220_50_12_12_12_10	9.66e-05	0.000478022	0.000143254	0.000852615	0.00452368	4.42e-05	0.00184471	1.53433	2.54e-05	0.623448	5.3e-05	9.93e-05	0.000241406	6.58e-05	0.0002859	0.000101346	0.0715673	0.00689087	1.33098	0.00044947	0.0333796	0.905019	0.000363418	1.33e-05	0.213156	0.000111628	0.00514927	2.06e-05	0.000576419	7.49	0.559672	0.0214191	0.00138772	0.000301677	0.000301677	0.0178593	0.0085073	0.000241342	0
GW782_72_2_18_13_02	0.000100261	0.000618275	0.000143254	0.00226206	0.00452368	4.42e-05	0.00105001	2.10689	2.54e-05	1.04972	5.3e-05	9.93e-05	0.000241406	0.000141425	0.0002859	0.000176929	0.0748165	0.00689087	1.33098	0.000315742	0.046764	0.905019	0.000363418	1.33e-05	0.266752	0.000111628	0.0051841	1.02e-05	0.000667431	7.52	0.579936	0.0409819	0.0522946	0.0121665	0.000213447	0.0237638	0.000853789	0.000142298	7.11e-05
GW782_72_2_18_13_10	0.000100261	0.000618275	0.000143254	0.00226206	0.00452368	4.42e-05	0.00105001	2.10689	2.54e-05	1.04972	5.3e-05	9.93e-05	0.000241406	0.000141425	0.0002859	0.000176929	0.0748165	0.00689087	1.33098	0.000315742	0.046764	0.905019	0.000363418	1.33e-05	0.266752	0.000111628	0.0051841	1.02e-05	0.000667431	7.52	0.226346	0.0411579	0.00724765	0.561891	0.000131775	0.00658877	0.000351401	4.39e-05	0
GW704_5_12_17_12_02	9.69e-05	0.000724384	0.000143254	0.000800971	0.00452368	4.42e-05	0.00236158	1.73442	2.54e-05	0.959817	5.3e-05	9.93e-05	0.000241406	0.00020648	0.0002859	0.000101346	0.0719621	0.00689087	1.33098	0.000315742	0.765589	0.905019	0.000363418	1.33e-05	0.261711	0.000111628	0.00371197	5.98e-05	0.00100725	7.62	0.594814	0.0281537	0.073699	0.00263373	0.000317864	0.0044501	0.0074471	0	0.000181637
GW704_5_12_17_12_10	9.69e-05	0.000724384	0.000143254	0.000800971	0.00452368	4.42e-05	0.00236158	1.73442	2.54e-05	0.959817	5.3e-05	9.93e-05	0.000241406	0.00020648	0.0002859	0.000101346	0.0719621	0.00689087	1.33098	0.000315742	0.765589	0.905019	0.000363418	1.33e-05	0.261711	0.000111628	0.00371197	5.98e-05	0.00100725	7.62	0.583409	0.000318965	0.000113916	0.000205049	9.11e-05	0.00432881	0.00127586	4.56e-05	0.000410098
GW271_66_2_18_13_02	9.73e-05	0.00140489	0.000143254	0.00208878	0.00452368	4.42e-05	0.000798458	1.63666	2.54e-05	0.422097	5.3e-05	9.93e-05	0.000241406	0.000977796	0.0002859	0.000172382	0.103617	0.00689087	1.33098	0.000315742		0.905019	0.000363418	1.33e-05	0.574431	0.000111628	0.0200935	1.33e-05	0.000553303	7.71	0.555164	0.013833	0.0954896	0.000419182	0.000335345	0.000586854	0.000586854	8.38e-05	0.110915
GW271_66_2_18_13_10	9.73e-05	0.00140489	0.000143254	0.00208878	0.00452368	4.42e-05	0.000798458	1.63666	2.54e-05	0.422097	5.3e-05	9.93e-05	0.000241406	0.000977796	0.0002859	0.000172382	0.103617	0.00689087	1.33098	0.000315742		0.905019	0.000363418	1.33e-05	0.574431	0.000111628	0.0200935	1.33e-05	0.000553303	7.71	0.144464	0.00519206	0.00389404	0.000480746	0.000144224	0.000384597	9.61e-05	0.000144224	0.740445
GW706_96_12_17_12_10	9.7e-05	0.000762966	0.000143254	0.00117016	0.00452368	4.42e-05	0.00103374	2.8588	2.54e-05	1.16812	5.3e-05	9.93e-05	0.000241406	0.000191782	0.0002859	0.000110781	0.154063	0.00689087	1.33098	0.00068661	1.22119	0.905019	0.000363418	1.33e-05	0.293548	0.000111628	0.00366561	0.000220314	0.00085531	7.88	0.674114	0.0390656	0.00862161	0.00872894	0.000160985	0.00103746	0.00287983	0.00357743	0.000751261
GW706_96_12_17_12_02	9.7e-05	0.000762966	0.000143254	0.00117016	0.00452368	4.42e-05	0.00103374	2.8588	2.54e-05	1.16812	5.3e-05	9.93e-05	0.000241406	0.000191782	0.0002859	0.000110781	0.154063	0.00689087	1.33098	0.00068661	1.22119	0.905019	0.000363418	1.33e-05	0.293548	0.000111628	0.00366561	0.000220314	0.00085531	7.88	0.639257	0.0273362	0.0791328	0.0171602	0.000284423	0.000663654	0.00432955	0.00218058	9.48e-05
GW526_15_11_17_12_02	0.000197148	0.0019444	7.16e-05	0.130689	0.00422317	2.21e-05	0.000578194	4.76336	3.55e-05	0.876518	2.65e-05	0.000180937	0.00012463	0.000367498	0.000189739	0.00780705	0.58278	0.0929729	3.32745	0.000726182	94.3467	61.5942	0.000181709	1.55e-05	0.0314533	5.58e-05	0.246824	4.34e-05	0.00111329	7.95	0.592826	0.0354305	0.030298	0.0204746	0.000110375	0.000220751	0.144757	0.00104857	5.52e-05
GW089_62_1_7_13_02	6.76e-05	0.000438893	3.86e-05	0.000500375	0.00438775	0.00018005		1.13214	2.38e-05	0.0602347	6.72e-05	7.73e-05	0.000218205	0.000133966	0.000199608	0.00016227	0.035487	0.00550408	0.66549	0.000217281	0.00364487	0.45251	9.44e-05	1.44e-05	0.13859	0.000111785	0.00125442	0.000213266	0.000371692	7.95	0.283256	0.0151335	0.00262823	0.00262823	8.48e-05	0.0440017	0.0120814	0	4.24e-05
GW526_15_11_17_12_10	0.000197148	0.0019444	7.16e-05	0.130689	0.00422317	2.21e-05	0.000578194	4.76336	3.55e-05	0.876518	2.65e-05	0.000180937	0.00012463	0.000367498	0.000189739	0.00780705	0.58278	0.0929729	3.32745	0.000726182	94.3467	61.5942	0.000181709	1.55e-05	0.0314533	5.58e-05	0.246824	4.34e-05	0.00111329	7.95	0.835699	0.0224763	0.00138013	0.014327	0.000197161	0.00118297	0.00867508	0.00308885	0.00315457
GW089_62_1_7_13_10	6.76e-05	0.000438893	3.86e-05	0.000500375	0.00438775	0.00018005		1.13214	2.38e-05	0.0602347	6.72e-05	7.73e-05	0.000218205	0.000133966	0.000199608	0.00016227	0.035487	0.00550408	0.66549	0.000217281	0.00364487	0.45251	9.44e-05	1.44e-05	0.13859	0.000111785	0.00125442	0.000213266	0.000371692	7.95	0.754608	0.0458226	0.000947459	0.00258398	0.000172265	0.0416882	0.00430663	0.000430663	0.000172265
GW162_37_2_19_13_02	6.75e-05	0.000632469	3.86e-05	0.000955981	0.00438775	0.00018005		0.686312	2.38e-05	0.0453699	6.72e-05	7.73e-05	0.000218205	0.000133966	0.00126194	0.00016227	0.0442306	0.00550408	0.66549	0.00118417		0.786698	9.44e-05	1.44e-05	0.0669248	0.000111785	0.00406093	0.000213266	0.000287071	8.21	0.851245	0.0143817	0.00967997	0.00458317	0	0.00395101	7.9e-05	0	0
GW162_37_2_19_13_10	6.75e-05	0.000632469	3.86e-05	0.000955981	0.00438775	0.00018005		0.686312	2.38e-05	0.0453699	6.72e-05	7.73e-05	0.000218205	0.000133966	0.00126194	0.00016227	0.0442306	0.00550408	0.66549	0.00118417		0.786698	9.44e-05	1.44e-05	0.0669248	0.000111785	0.00406093	0.000213266	0.000287071	8.21	0.789246	0.0270877	0.00600146	0.00286556	0.000108134	0.00316293	0.000432538	0.000216269	0.000135168
GW764_23_1_11_13_10	0.000106816	0.00620113	0.000143254	0.00158192	0.00452368	4.42e-05		0.879984	2.76e-05	0.123738	7.9e-05	9.93e-05	0.000241406	0.000104507	0.000438714	0.000137186	0.0896857	0.00689087	1.33098	0.0127155	0.232709	1.29062	0.000363418	1.33e-05	0.175639	0.000111628	0.00407531	0.000625399	0.000782278	8.57	0.378461	0.000798722	0.21429	6.66e-05	0.00658946	0.0155418	0.00139776	0	0.000299521
GW764_23_1_11_13_02	0.000106816	0.00620113	0.000143254	0.00158192	0.00452368	4.42e-05		0.879984	2.76e-05	0.123738	7.9e-05	9.93e-05	0.000241406	0.000104507	0.000438714	0.000137186	0.0896857	0.00689087	1.33098	0.0127155	0.232709	1.29062	0.000363418	1.33e-05	0.175639	0.000111628	0.00407531	0.000625399	0.000782278	8.57	0.77186	0.000757799	0.0654444	0.000526249	0.0106302	0.00732539	0.000778849	0	4.21e-05
GW636_32_1_28_13_02	9.84e-05	0.002216	0.000143254	0.00097144	0.00452368	4.42e-05	0.000647026	0.0871051	2.54e-05	0.225411	5.3e-05	9.93e-05	0.000241406	0.000274494	0.0002859	0.000101346	0.134507	0.00851448	1.33098	0.000450944	0.00231111	3.29081	0.000363418	1.33e-05	0.0391776	0.000111628	0.00404678	3.36e-05	0.000751028	8.87	0.278681	0.344734	0.00936148	0.00477398	0.000372967	0.00540803	0.000149187	0.0316649	0.00022378
GW636_32_1_28_13_10	9.84e-05	0.002216	0.000143254	0.00097144	0.00452368	4.42e-05	0.000647026	0.0871051	2.54e-05	0.225411	5.3e-05	9.93e-05	0.000241406	0.000274494	0.0002859	0.000101346	0.134507	0.00851448	1.33098	0.000450944	0.00231111	3.29081	0.000363418	1.33e-05	0.0391776	0.000111628	0.00404678	3.36e-05	0.000751028	8.87	0.755263	0.0633842	0.00178233	0.0252311	0	0.00629386	0.00367606	0	0.000278489
GW363_94_1_22_13_10	9.65e-05	0.00285895	0.000143254	0.000548472	0.00452368	4.42e-05	0.000907339	0.422227	2.54e-05	0.288235	5.3e-05	9.93e-05	0.000241406	0.000258443	0.0002859	0.000101346	0.0496361	0.00696153	1.33098	0.000903964	0.00672689	4.59196	0.000363418	1.33e-05	0.106609	0.000111628	0.00142505	0.000206832	0.000958171	9.13	0.135495	0.0294476	0.00769652	6.08e-05	0.00139937	0.00498905	0.140697	9.13e-05	0.000578
GW363_94_1_22_13_02	9.65e-05	0.00285895	0.000143254	0.000548472	0.00452368	4.42e-05	0.000907339	0.422227	2.54e-05	0.288235	5.3e-05	9.93e-05	0.000241406	0.000258443	0.0002859	0.000101346	0.0496361	0.00696153	1.33098	0.000903964	0.00672689	4.59196	0.000363418	1.33e-05	0.106609	0.000111628	0.00142505	0.000206832	0.000958171	9.13	0.25037	0.0224678	0.100444	0.000317192	0.0051808	0.00116304	0.0428738	5.29e-05	0.000317192
GW705_9_2_21_13_10	9.67e-05	0.0156436	0.000143254	0.000248464	0.00452368	4.42e-05	0.00656538	0.0519912	2.54e-05	1.97258	5.3e-05	9.93e-05	0.000241406	0.000261574	0.0002859	0.000101346	0.0713533	0.0173304	1.33098	0.000315742		9.1887	0.000363418	1.33e-05	0.277147	0.000111628	0.00225789	2.02e-05	0.000895504	9.19	0.465585	0.06663	0.0014536	0.00306435	0.000157146	0.000432152	0.000392866	0.00011786	0.20264
GW705_9_2_21_13_02	9.67e-05	0.0156436	0.000143254	0.000248464	0.00452368	4.42e-05	0.00656538	0.0519912	2.54e-05	1.97258	5.3e-05	9.93e-05	0.000241406	0.000261574	0.0002859	0.000101346	0.0713533	0.0173304	1.33098	0.000315742		9.1887	0.000363418	1.33e-05	0.277147	0.000111628	0.00225789	2.02e-05	0.000895504	9.19	0.858255	0.0190106	0.00181582	0.000222346	7.41e-05	0.000222346	0.000185288	0	0.000259403
GW385_80_2_18_13_10	9.75e-05	0.000478022	0.000143254	0.000395174	0.00452368	4.42e-05		0.0519912	2.54e-05	0.0854399	5.3e-05	9.93e-05	0.000241406	7.38e-05	0.0002859	0.000101346	0.0787307	0.017085	1.33098	0.000315742	0.00452545	8.84332	0.000363418	1.33e-05	0.228001	0.000111628	0.0012742	9.38e-06	0.000538305	9.19	0.155813	0.00400558	0.0054908	0.0352401	9e-05	0.700032	4.5e-05	4.5e-05	9e-05
GW385_80_2_18_13_02	9.75e-05	0.000478022	0.000143254	0.000395174	0.00452368	4.42e-05		0.0519912	2.54e-05	0.0854399	5.3e-05	9.93e-05	0.000241406	7.38e-05	0.0002859	0.000101346	0.0787307	0.017085	1.33098	0.000315742	0.00452545	8.84332	0.000363418	1.33e-05	0.228001	0.000111628	0.0012742	9.38e-06	0.000538305	9.19	0.733763	0.0154946	0.00643838	0.0146455	7.08e-05	0.114476	7.08e-05	0.000141503	7.08e-05
GW639_90_1_23_13_02	9.67e-05	0.00645308	0.000143254	0.000248464	0.00452368	4.42e-05	0.000717111	0.0519912	2.54e-05	0.25362	5.3e-05	9.93e-05	0.000241406	0.000236317	0.0002859	0.000101346	0.0526769	0.011665	1.33098	0.000315742	0.00143698	10.0325	0.000363418	1.33e-05	0.290858	0.000111628	0.000744362	0.000151343	0.000894036	9.2	0.105821	0.778475	0.00515099	0.0126199	6.44e-05	0.00177065	0.0389222	0.000160968	9.66e-05
GW228_12_2_4_13_10	9.85e-05	0.0029787	0.000143254	0.000324729	0.00452368	4.42e-05	0.000898578	0.25111	2.54e-05	1.04393	5.3e-05	9.93e-05	0.000241406	0.00104576	0.0002859	0.000101346	0.108476	0.00689087	1.33098	0.000315742	0.122958	0.905019	0.000363418	1.33e-05	0.204795	0.000111628	0.00121799	3.89e-05	0.000944534	9.31	0.484291	0.117502	0.00675135	0.00311916	8.21e-05	0.000143646	0.000205208	0.00283187	0.00129281
GW228_12_2_4_13_02	9.85e-05	0.0029787	0.000143254	0.000324729	0.00452368	4.42e-05	0.000898578	0.25111	2.54e-05	1.04393	5.3e-05	9.93e-05	0.000241406	0.00104576	0.0002859	0.000101346	0.108476	0.00689087	1.33098	0.000315742	0.122958	0.905019	0.000363418	1.33e-05	0.204795	0.000111628	0.00121799	3.89e-05	0.000944534	9.31	0.595543	0.209202	0.00510424	0.00337886	7.19e-05	0.000359454	7.19e-05	0.00582315	7.19e-05
GW755_69_1_8_13_02	9.68e-05	0	2.55e-05	0.00139509	0.00210038	8.53e-09	0.00117391	0.670468	1.77e-05	0.875367	2.55e-06	9.3e-05	6.13e-05	3.41e-05	0	0.000125411	0.0940257	0.00697825	1.33098	0.000498798	0.0162906	3.24879	0.000142929	8.61e-06	0.209649	2.42e-08	0.0100487	1.44e-05	0.000784617	9.34	0.693634	0.00129329	0.0368587	0.00316137	7.18e-05	0.175528	0.00416726	7.18e-05	7.18e-05
GW755_69_1_8_13_10	9.68e-05	0	2.55e-05	0.00139509	0.00210038	8.53e-09	0.00117391	0.670468	1.77e-05	0.875367	2.55e-06	9.3e-05	6.13e-05	3.41e-05	0	0.000125411	0.0940257	0.00697825	1.33098	0.000498798	0.0162906	3.24879	0.000142929	8.61e-06	0.209649	2.42e-08	0.0100487	1.44e-05	0.000784617	9.34	0.473094	0.00191255	0.0410328	0.000695471	0.00121707	0.0772842	0.0138225	0.000260802	0.000260802
GW779_8_2_18_13_10	9.77e-05	0.000478022	0.000143254	0.0015733	0.00452368	4.42e-05		0.0519912	2.54e-05	0.447274	5.3e-05	9.93e-05	0.000241406	6.58e-05	0.0002859	0.000139251	0.0774931	0.00785362	1.33098	0.000315742		4.26446	0.000363418	1.33e-05	0.0929898	0.000111628	0.00449501	9.85e-06	0.000447859	9.55	0.420236	0.0211372	0.00204142	0.0581806	8.51e-05	0.458215	0.000382767	0	4.25e-05
GW779_8_2_18_13_02	9.77e-05	0.000478022	0.000143254	0.0015733	0.00452368	4.42e-05		0.0519912	2.54e-05	0.447274	5.3e-05	9.93e-05	0.000241406	6.58e-05	0.0002859	0.000139251	0.0774931	0.00785362	1.33098	0.000315742		4.26446	0.000363418	1.33e-05	0.0929898	0.000111628	0.00449501	9.85e-06	0.000447859	9.55	0.20489	0.0107196	0.00219803	0.299033	0.000101447	0.442885	0.000202895	3.38e-05	3.38e-05
GW925_68_1_28_13_10	9.85e-05	0.00472119	0.000143254	0.000645277	0.00452368	4.42e-05		0.0583362	2.54e-05	0.0958198	5.3e-05	9.93e-05	0.000241406	8.96e-05	0.000362396	0.000101346	0.0781233	0.0073158	1.33098	0.000326113	0.03656	3.87507	0.000363418	1.33e-05	0.215617	0.000111628	0.00259941	9.1e-05	0.000486646	9.79	0.951892	0.00625559	0.00099295	0.00332638	9.93e-05	0.0049151	0.000248238	0.00461722	0.000248238
GW925_68_1_28_13_02	9.85e-05	0.00472119	0.000143254	0.000645277	0.00452368	4.42e-05		0.0583362	2.54e-05	0.0958198	5.3e-05	9.93e-05	0.000241406	8.96e-05	0.000362396	0.000101346	0.0781233	0.0073158	1.33098	0.000326113	0.03656	3.87507	0.000363418	1.33e-05	0.215617	0.000111628	0.00259941	9.1e-05	0.000486646	9.79	0.846241	0.0131435	0.0123347	0.00161766	0.000161766	0.0116067	0.000323533	0.0111619	0.000161766
GW123_93_11_14_12_02	0.000201181	0.00564312	7.16e-05	0.000629046	0.00422229	2.21e-05	0.000989938	0.129978	3.61e-05	0.409026	2.65e-05	0.000167743	0.000123629	0.000257137	0.00014295	0.000110896	0.23059	0.0686276	3.32745	0.000157871	0.0264963	21.9465	0.000181709	1.54e-05	0.0024974	5.58e-05	0.00346887	0.000114322	0.00068197	9.99	0.503393	0.0156313	0.000121173	0.000323128	0.000121173	0	0.000484692	8.08e-05	4.04e-05
GW125_85_2_20_13_10	0.000195869	0.00193625	7.16e-05	0.000619667	0.00421696	2.21e-05	0.0149479	0.129978	3.56e-05	4.7583	2.65e-05	0.000224421	0.000123291	0.000550373	0.00014295	0.000111455	0.199179	0.0512096	3.32745	0.000157871	0.0359488	24.6411	0.000181709	1.85e-05	0.740641	5.58e-05	0.00300451	2.03e-05	0.00144604	9.99	0.748456	0.160584	0.000102088	0	5.1e-05	5.1e-05	5.1e-05	5.1e-05	0
GW125_85_2_20_13_02	0.000195869	0.00193625	7.16e-05	0.000619667	0.00421696	2.21e-05	0.0149479	0.129978	3.56e-05	4.7583	2.65e-05	0.000224421	0.000123291	0.000550373	0.00014295	0.000111455	0.199179	0.0512096	3.32745	0.000157871	0.0359488	24.6411	0.000181709	1.85e-05	0.740641	5.58e-05	0.00300451	2.03e-05	0.00144604	9.99	0.465179	0.270865	0.00055029	0.000122287	0.000122287	0	0	6.11e-05	0
GW123_93_11_14_12_10	0.000201181	0.00564312	7.16e-05	0.000629046	0.00422229	2.21e-05	0.000989938	0.129978	3.61e-05	0.409026	2.65e-05	0.000167743	0.000123629	0.000257137	0.00014295	0.000110896	0.23059	0.0686276	3.32745	0.000157871	0.0264963	21.9465	0.000181709	1.54e-05	0.0024974	5.58e-05	0.00346887	0.000114322	0.00068197	9.99	0.814314	0.00800191	0.000179147	0.000179147	8.96e-05	5.97e-05	8.96e-05	8.96e-05	0
GW753_79_1_7_13_02	9.78e-05	0.000478022	0.000143254	0.00278885	0.00452368	4.42e-05		0.504292	2.54e-05	0.0887626	5.3e-05	9.93e-05	0.000241406	6.58e-05	0.0002859	0.000215237	0.0694699	0.00689087	1.33098	0.000315742	0.00412871	0.905019	0.000363418	1.33e-05	0.032336	0.000111628	0.00469934	1.32e-05	0.000409989	10.48	0.782486	0.00185147	0.0251663	0.000205719	6.86e-05	0.000891449	0.0110403	6.86e-05	0.000274292
GW753_79_1_7_13_10	9.78e-05	0.000478022	0.000143254	0.00278885	0.00452368	4.42e-05		0.504292	2.54e-05	0.0887626	5.3e-05	9.93e-05	0.000241406	6.58e-05	0.0002859	0.000215237	0.0694699	0.00689087	1.33098	0.000315742	0.00412871	0.905019	0.000363418	1.33e-05	0.032336	0.000111628	0.00469934	1.32e-05	0.000409989	10.48	0.637127	0.0019221	0.00981285	0	5.06e-05	0	0.00121396	0.000101163	0.00156803

## Sheet: Table S2-Field Correlations
Table S2. Spearman correlations between relative abundances of abundant genera from 16S amplicon sequencing data and concentrations of various geochemical parameters identified as possible controls on N2E2 based on our study. Data from Smith, M. B. et al. Natural Bacterial Communities Serve as Quantitative Geochemical Biosensors. mBio 6, e00326–15–13 (2015) and personal communication with the aut…
Notes:
Variables, (ion, genus)	geochemical parameters in molar units (M) or genus relative abundances
rho	Spearman's rho, Spearman's rank correlation coefficient, values range from -1 to 1 with strongest correlations are indicated by higher absolute values
p, adj	p, p-value for Spearman's rho, probability that unrelated variables would produce the same positive correlation. adj, adjusted p-value for multiple testing correction
Ion-ion correlations						genus-ion correlations
ion1	ion2	rho	p	adj		genus	ion	rho	p	adj
Ag	Al	0.55027	1.1377e-16	8.24836e-16		Methyloversatilis	Ag	-0.0578128	0.403442	0.562412
Ag	As	0.216077	0.00159165	0.00272959		Methyloversatilis	Al	-0.00688275	0.924316	0.945847
Ag	Ba	0.311373	4.00296e-06	9.78252e-06		Methyloversatilis	As	-0.00721407	0.917035	0.944585
Ag	Be	0.0612857	0.375741	0.416958		Methyloversatilis	Ba	-0.157542	0.022071	0.0638198
Ag	Bi	-0.728734	3.23127e-36	2.81121e-34		Methyloversatilis	Be	-0.121618	0.0779585	0.168559
Ag	Br	0.319509	0.00255651	0.00419654		Methyloversatilis	Bi	0.0745277	0.281192	0.424441
Ag	Ca	0.241583	0.000398709	0.000728732		Methyloversatilis	Br	-0.0944743	0.384081	0.545441
Ag	Cd	0.579526	2.51825e-20	3.04288e-19		Methyloversatilis	Ca	-0.163408	0.0175236	0.0512885
Ag	Cl	0.222308	0.00121571	0.00212383		Methyloversatilis	Cd	-0.180531	0.0085783	0.0294113
Ag	Co	-0.0515884	0.456024	0.491016		Methyloversatilis	Cl	-0.0887301	0.199227	0.327497
Ag	Cr	0.658388	1.35397e-27	3.46456e-26		Methyloversatilis	Co	-0.228895	0.000808907	0.00396199
Ag	Cs	-0.329764	9.61357e-07	2.53449e-06		Methyloversatilis	Cr	-0.11851	0.0859263	0.177684
Ag	Cu	0.171471	0.0126146	0.0180258		Methyloversatilis	Cs	0.0240137	0.728744	0.84065
Ag	Fe	0.0618574	0.371295	0.415201		Methyloversatilis	Cu	0.00363771	0.958109	0.974348
Ag	Ga	0.303856	6.981e-06	1.65942e-05		Methyloversatilis	Fe	0.0113048	0.870329	0.920171
Ag	K	0.27256	6.024e-05	0.000127206		Methyloversatilis	Ga	-0.130074	0.0592643	0.132929
Ag	Li	0.537874	3.20934e-17	2.53829e-16		Methyloversatilis	K	-0.00888112	0.897958	0.936073
Ag	Mg	0.637583	1.80065e-25	3.91642e-24		Methyloversatilis	Li	-0.0460305	0.506043	0.663663
Ag	Mn	0.194562	0.00456054	0.00718781		Methyloversatilis	Mg	-0.199144	0.00367596	0.0144628
Ag	NO3-	0.265119	0.000335016	0.000625459		Methyloversatilis	Mn	-0.137255	0.0464433	0.117377
Ag	Na	0.377366	1.51691e-08	4.61438e-08		Methyloversatilis	NO3-	-0.252447	0.000651448	0.00332654
Ag	Ni	0.180697	0.00851663	0.012731		Methyloversatilis	Na	-0.0982446	0.155012	0.277633
Ag	Pb	0.566999	2.40616e-19	2.27539e-18		Methyloversatilis	Ni	-0.165749	0.0159507	0.0497164
Ag	SO42-	-0.0135337	0.847275	0.859125		Methyloversatilis	Pb	-0.0919713	0.18324	0.309701
Ag	Se	-0.198786	0.00373908	0.00595787		Methyloversatilis	SO42-	-0.0333979	0.632838	0.77097
Ag	Sr	0.23805	0.000487356	0.000883333		Methyloversatilis	Se	-0.0382021	0.581069	0.73014
Ag	U	0.0241194	0.727597	0.750011		Methyloversatilis	Sr	-0.102881	0.136351	0.249804
Ag	Zn	0.312582	3.65506e-06	9.0338e-06		Methyloversatilis	U	-0.00641981	0.926142	0.945847
Ag	pH	-0.138707	0.0441569	0.0576824		Methyloversatilis	Zn	-0.125797	0.0681967	0.148793
Al	Ag	0.55027	1.1377e-16	8.24836e-16		Methyloversatilis	pH	0.260306	0.000121468	0.000832924
Al	As	-0.0673435	0.352089	0.398851		Brevundimonas	Ag	0.0303116	0.661541	0.789899
Al	Ba	0.179053	0.0127209	0.0180836		Brevundimonas	Al	-0.172444	0.0164802	0.0499058
Al	Be	0.103853	0.150636	0.181515		Brevundimonas	As	0.328563	1.05831e-06	1.20949e-05
Al	Bi	-0.477308	2.24742e-12	1.01836e-11		Brevundimonas	Ba	-0.0278378	0.687652	0.81492
Al	Br	-0.260523	0.0306169	0.0409796		Brevundimonas	Be	0.0638063	0.356386	0.515256
Al	Ca	0.184094	0.010382	0.015309		Brevundimonas	Bi	-0.0954547	0.167132	0.293515
Al	Cd	0.711307	4.58252e-31	1.81218e-29		Brevundimonas	Br	0.268894	0.0117901	0.0377283
Al	Cl	0.391676	2.10643e-08	6.36318e-08		Brevundimonas	Ca	-0.263908	0.000104577	0.000738193
Al	Co	0.268827	0.000156682	0.000311217		Brevundimonas	Cd	-0.259175	0.0001403	0.000935333
Al	Cr	0.444705	9.22642e-11	3.58348e-10		Brevundimonas	Cl	-0.126438	0.0667921	0.148427
Al	Cs	-0.254274	0.000359204	0.000662091		Brevundimonas	Co	-0.23701	0.000516764	0.00281871
Al	Cu	0.590006	1.73674e-19	1.75693e-18		Brevundimonas	Cr	-0.120644	0.0803888	0.171717
Al	Fe	0.220302	0.00207996	0.00347994		Brevundimonas	Cs	0.113122	0.101275	0.200877
Al	Ga	0.132859	0.0654863	0.0828097		Brevundimonas	Cu	0.0149124	0.829502	0.892737
Al	K	0.524512	4.91125e-15	2.88702e-14		Brevundimonas	Fe	-0.0506861	0.463951	0.627608
Al	Li	0.478551	1.93531e-12	8.95595e-12		Brevundimonas	Ga	-0.0213014	0.758374	0.850512
Al	Mg	0.575563	2.03039e-18	1.76644e-17		Brevundimonas	K	-0.333941	6.86189e-07	8.66765e-06
Al	Mn	0.533002	1.47082e-15	9.54938e-15		Brevundimonas	Li	-0.184629	0.00716419	0.0256628
Al	NO3-	0.460929	7.60836e-10	2.69076e-09		Brevundimonas	Mg	-0.109415	0.113041	0.218789
Al	Na	0.513225	2.31786e-14	1.27629e-13		Brevundimonas	Mn	-0.321083	1.90727e-06	1.99019e-05
Al	Ni	0.457174	2.33393e-11	9.40056e-11		Brevundimonas	NO3-	-0.374188	2.4707e-07	3.95312e-06
Al	Pb	0.434752	2.65751e-10	9.79676e-10		Brevundimonas	Na	-0.152226	0.0270372	0.07382
Al	SO42-	0.20686	0.004503	0.00712293		Brevundimonas	Ni	-0.14642	0.0335278	0.0904121
Al	Se	-0.309836	1.16092e-05	2.67195e-05		Brevundimonas	Pb	-0.0789531	0.253524	0.390038
Al	Sr	0.199169	0.00548894	0.00855802		Brevundimonas	SO42-	-0.138567	0.0464617	0.117377
Al	U	0.377805	6.07269e-08	1.7729e-07		Brevundimonas	Se	0.131246	0.0569926	0.130269
Al	Zn	0.61451	1.99909e-21	2.89868e-20		Brevundimonas	Sr	-0.215076	0.00167536	0.00759905
Al	pH	-0.263111	0.000218284	0.0004239		Brevundimonas	U	-0.478249	1.85582e-13	4.45396e-11
As	Ag	0.216077	0.00159165	0.00272959		Brevundimonas	Zn	-0.13043	0.0585656	0.132601
As	Al	-0.0673435	0.352089	0.398851		Brevundimonas	pH	0.214044	0.00167812	0.00759905
As	Ba	0.108001	0.117802	0.143541		Gallionella	Ag	0.0205466	0.766684	0.855833
As	Be	0.619874	8.6907e-24	1.51218e-22		Gallionella	Al	-0.143923	0.0458405	0.117377
As	Bi	-0.00344715	0.960301	0.960301		Gallionella	As	0.0924133	0.181134	0.308978
As	Br	0.56376	1.30406e-08	4.02318e-08		Gallionella	Ba	0.0831203	0.229247	0.362359
As	Ca	-0.131698	0.0561346	0.0722442		Gallionella	Be	-0.0268931	0.697724	0.820851
As	Cd	-0.0249081	0.719058	0.74297		Gallionella	Bi	0.0193669	0.779727	0.858415
As	Cl	-0.0144362	0.83565	0.851306		Gallionella	Br	-0.175199	0.104569	0.205709
As	Co	-0.0626728	0.365011	0.410838		Gallionella	Ca	0.164267	0.0169319	0.0501686
As	Cr	0.121578	0.0780579	0.0972928		Gallionella	Cd	-0.133576	0.0526881	0.125738
As	Cs	0.695819	7.14687e-32	3.45432e-30		Gallionella	Cl	0.0335897	0.627565	0.768447
As	Cu	-0.0722259	0.296359	0.341047		Gallionella	Co	-0.229587	0.000779065	0.00389533
As	Fe	0.214222	0.00174998	0.00296203		Gallionella	Cr	-0.0453366	0.512483	0.668456
As	Ga	-0.00378833	0.956376	0.95858		Gallionella	Cs	0.0949031	0.169609	0.294973
As	K	-0.201894	0.00322279	0.00523103		Gallionella	Cu	-0.0219956	0.750755	0.849911
As	Li	0.18315	0.0076487	0.011473		Gallionella	Fe	0.207227	0.00248488	0.0102823
As	Mg	-0.0647698	0.349155	0.39656		Gallionella	Ga	0.00214108	0.975336	0.978199
As	Mn	-0.221023	0.00123131	0.00214247		Gallionella	K	-0.0262689	0.704408	0.824673
As	NO3-	-0.279455	0.000151605	0.000302515		Gallionella	Li	0.0393005	0.570238	0.720301
As	Na	-0.172725	0.0119712	0.0173348		Gallionella	Mg	-0.0858431	0.2143	0.347513
As	Ni	0.255358	0.000177107	0.000348604		Gallionella	Mn	-0.0118516	0.864115	0.920171
As	Pb	-0.0603719	0.382914	0.42276		Gallionella	NO3-	-0.148663	0.0470238	0.117559
As	SO42-	-0.0488066	0.487089	0.520599		Gallionella	Na	0.0417739	0.546202	0.701008
As	Se	0.480956	1.29768e-13	6.96905e-13		Gallionella	Ni	-0.0774754	0.262545	0.398803
As	Sr	-0.0595443	0.389482	0.426763		Gallionella	Pb	-0.197143	0.00404119	0.0156433
As	U	-0.46148	1.58972e-12	7.59923e-12		Gallionella	SO42-	0.0850317	0.223151	0.357041
As	Zn	-0.288487	2.07682e-05	4.68092e-05		Gallionella	Se	0.0242018	0.726703	0.84065
As	pH	0.210343	0.00212845	0.00354742		Gallionella	Sr	0.175177	0.0107963	0.0354948
Ba	Ag	0.311373	4.00296e-06	9.78252e-06		Gallionella	U	0.0018925	0.978199	0.978199
Ba	Al	0.179053	0.0127209	0.0180836		Gallionella	Zn	-0.184038	0.0073543	0.025934
Ba	As	0.108001	0.117802	0.143541		Gallionella	pH	0.252469	0.000196491	0.00124099
Ba	Be	0.0601146	0.384949	0.423931		Rhodanobacter	Ag	0.0116209	0.866736	0.920171
Ba	Bi	-0.302352	7.78839e-06	1.83132e-05		Rhodanobacter	Al	0.22026	0.00208423	0.00893243
Ba	Br	-0.117424	0.278734	0.323331		Rhodanobacter	As	-0.134981	0.0502266	0.123004
Ba	Ca	0.526886	1.80369e-16	1.28624e-15		Rhodanobacter	Ba	0.245378	0.00032029	0.00183023
Ba	Cd	0.273252	5.75946e-05	0.000122213		Rhodanobacter	Be	0.131984	0.0555991	0.129172
Ba	Cl	0.326378	1.41543e-06	3.66257e-06		Rhodanobacter	Bi	-0.0344778	0.61849	0.761218
Ba	Co	0.0728963	0.291886	0.336792		Rhodanobacter	Br	-0.112277	0.300489	0.442438
Ba	Cr	0.218386	0.00141287	0.00244759		Rhodanobacter	Ca	0.355749	1.08642e-07	2.0057e-06
Ba	Cs	-0.0587331	0.395986	0.432799		Rhodanobacter	Cd	0.325436	1.35633e-06	1.47963e-05
Ba	Cu	0.137279	0.0464055	0.0604382		Rhodanobacter	Cl	0.192528	0.00501117	0.0187919
Ba	Fe	0.193513	0.00478813	0.00751926		Rhodanobacter	Co	0.285084	2.62169e-05	0.000216967
Ba	Ga	0.763833	1.29737e-41	2.2313e-39		Rhodanobacter	Cr	0.115987	0.0928634	0.185727
Ba	K	0.448122	8.10729e-12	3.39103e-11		Rhodanobacter	Cs	-0.0366011	0.597027	0.746283
Ba	Li	0.294441	1.37145e-05	3.13989e-05		Rhodanobacter	Cu	-0.00833099	0.904247	0.936073
Ba	Mg	0.401842	1.36301e-09	4.70562e-09		Rhodanobacter	Fe	0.0474825	0.492705	0.649721
Ba	Mn	0.313817	3.32951e-06	8.27621e-06		Rhodanobacter	Ga	0.13806	0.0451636	0.117377
Ba	NO3-	0.351226	1.43102e-06	3.66257e-06		Rhodanobacter	K	0.36757	3.76895e-08	9.04548e-07
Ba	Na	0.232704	0.000656739	0.0011805		Rhodanobacter	Li	0.144521	0.0359191	0.0957844
Ba	Ni	0.247186	0.000288199	0.000543852		Rhodanobacter	Mg	0.175619	0.0105956	0.0353372
Ba	Pb	0.168244	0.0144119	0.0203544		Rhodanobacter	Mn	0.418466	2.3641e-10	2.83692e-08
Ba	SO42-	-0.0398964	0.57006	0.600427		Rhodanobacter	NO3-	0.397439	3.61429e-08	9.04548e-07
Ba	Se	-0.151889	0.0273827	0.0371074		Rhodanobacter	Na	0.0819212	0.236058	0.367882
Ba	Sr	0.695934	6.91825e-32	3.45432e-30		Rhodanobacter	Ni	0.33177	8.18124e-07	9.81749e-06
Ba	U	0.0307486	0.656969	0.685328		Rhodanobacter	Pb	0.0173955	0.801657	0.870578
Ba	Zn	0.125112	0.0697244	0.0879133		Rhodanobacter	SO42-	0.166288	0.0166353	0.0499058
Ba	pH	-0.119425	0.0835162	0.103503		Rhodanobacter	Se	-0.125836	0.0681102	0.148793
Be	Ag	0.0612857	0.375741	0.416958		Rhodanobacter	Sr	0.272812	5.92638e-05	0.000445189
Be	Al	0.103853	0.150636	0.181515		Rhodanobacter	U	0.376531	1.64124e-08	5.6271e-07
Be	As	0.619874	8.6907e-24	1.51218e-22		Rhodanobacter	Zn	0.246571	0.00029877	0.0017489
Be	Ba	0.0601146	0.384949	0.423931		Rhodanobacter	pH	-0.364146	4.44222e-08	9.22366e-07
Be	Bi	0.223911	0.00105715	0.00186178		Nitrospira	Ag	-0.25127	0.000226405	0.00139326
Be	Br	0.143901	0.183606	0.218818		Nitrospira	Al	-0.396259	1.16683e-08	4.66732e-07
Be	Ca	0.0631675	0.361231	0.408144		Nitrospira	As	-0.040204	0.561401	0.716682
Be	Cd	0.287703	2.19192e-05	4.86473e-05		Nitrospira	Ba	-0.234705	0.000587829	0.00306693
Be	Cl	0.144521	0.0368196	0.0489802		Nitrospira	Be	-0.1177	0.0881075	0.177696
Be	Co	0.512389	1.60197e-15	1.02479e-14		Nitrospira	Bi	0.272787	5.93585e-05	0.000445189
Be	Cr	0.276714	4.59174e-05	9.83945e-05		Nitrospira	Br	-0.369771	0.000423619	0.00236438
Be	Cs	0.737398	1.81152e-37	1.97003e-35		Nitrospira	Ca	-0.304394	6.71188e-06	5.96612e-05
Be	Cu	0.154286	0.0250096	0.0341876		Nitrospira	Cd	-0.373856	2.10907e-08	6.32721e-07
Be	Fe	0.393673	3.11389e-09	1.04196e-08		Nitrospira	Cl	-0.365353	4.61183e-08	9.22366e-07
Be	Ga	-0.0703593	0.30905	0.354714		Nitrospira	Co	-0.157214	0.0223523	0.0638639
Be	K	0.11089	0.10824	0.132632		Nitrospira	Cr	-0.344325	2.90335e-07	4.09884e-06
Be	Li	0.37141	2.64765e-08	7.94295e-08		Nitrospira	Cs	0.0774781	0.262529	0.398803
Be	Mg	0.0129136	0.852073	0.86198		Nitrospira	Cu	-0.254139	0.000190644	0.00123661
Be	Mn	0.13633	0.0479524	0.0622666		Nitrospira	Fe	-0.101836	0.1404	0.253353
Be	NO3-	0.0922742	0.219252	0.25777		Nitrospira	Ga	-0.190485	0.00550358	0.0203209
Be	Na	-0.0210009	0.761679	0.779601		Nitrospira	K	-0.342235	3.46078e-07	4.61437e-06
Be	Ni	0.640134	1.00864e-25	2.30926e-24		Nitrospira	Li	-0.344409	2.88284e-07	4.09884e-06
Be	Pb	0.0870938	0.207673	0.244817		Nitrospira	Mg	-0.411402	5.03556e-10	3.50139e-08
Be	SO42-	0.173952	0.0126157	0.0180258		Nitrospira	Mn	-0.410006	5.83566e-10	3.50139e-08
Be	Se	0.478283	1.84757e-13	9.80112e-13		Nitrospira	NO3-	-0.3815	1.3716e-07	2.35132e-06
Be	Sr	0.0597367	0.387949	0.426157		Nitrospira	Na	-0.234715	0.000587499	0.00306693
Be	U	0.0623722	0.36732	0.411815		Nitrospira	Ni	-0.307838	5.20925e-06	4.80854e-05
Be	Zn	0.0260625	0.706624	0.733222		Nitrospira	Pb	-0.213985	0.00177122	0.00787207
Be	pH	-0.200763	0.00340269	0.00548211		Nitrospira	SO42-	-0.0399706	0.567442	0.720301
Bi	Ag	-0.728734	3.23127e-36	2.81121e-34		Nitrospira	Se	0.153365	0.0258992	0.0731272
Bi	Al	-0.477308	2.24742e-12	1.01836e-11		Nitrospira	Sr	-0.279281	3.87411e-05	0.000309929
Bi	As	-0.00344715	0.960301	0.960301		Nitrospira	U	-0.208537	0.00232895	0.00980612
Bi	Ba	-0.302352	7.78839e-06	1.83132e-05		Nitrospira	Zn	-0.389865	4.54237e-09	2.18034e-07
Bi	Be	0.223911	0.00105715	0.00186178		Nitrospira	pH	0.30801	4.63523e-06	4.44982e-05
Bi	Br	-0.382493	0.000256062	0.000490692		Pseudomonas	Ag	0.019795	0.774986	0.857128
Bi	Ca	-0.2256	0.000966124	0.00171536		Pseudomonas	Al	-0.137937	0.0557492	0.129172
Bi	Cd	-0.387807	5.55916e-09	1.79129e-08		Pseudomonas	As	-0.0323113	0.640727	0.775954
Bi	Cl	-0.366526	4.81065e-08	1.41394e-07		Pseudomonas	Ba	-0.0305382	0.659169	0.789899
Bi	Co	0.345291	2.67572e-07	7.41362e-07		Pseudomonas	Be	-0.0230584	0.739137	0.843919
Bi	Cr	-0.466559	8.3978e-13	4.15119e-12		Pseudomonas	Bi	-0.0215734	0.755385	0.850512
Bi	Cs	0.568026	2.00669e-19	1.98388e-18		Pseudomonas	Br	0.0149394	0.890764	0.933558
Bi	Cu	-0.202751	0.0030922	0.00503785		Pseudomonas	Ca	0.0320535	0.643395	0.775954
Bi	Fe	0.0423045	0.541113	0.572711		Pseudomonas	Cd	-0.0563882	0.415148	0.566312
Bi	Ga	-0.15091	0.0284052	0.0382547		Pseudomonas	Cl	-0.0822333	0.234271	0.367484
Bi	K	-0.392992	3.33258e-09	1.10662e-08		Pseudomonas	Co	-0.0869889	0.208223	0.339955
Bi	Li	-0.404277	1.06089e-09	3.69188e-09		Pseudomonas	Cr	0.0200169	0.772532	0.857128
Bi	Mg	-0.710076	1.11405e-33	8.07683e-32		Pseudomonas	Cs	-0.104167	0.131495	0.244642
Bi	Mn	-0.213694	0.00179761	0.00303085		Pseudomonas	Cu	-0.0608883	0.37885	0.541215
Bi	NO3-	-0.189043	0.011264	0.0163874		Pseudomonas	Fe	-0.0726044	0.293828	0.435301
Bi	Na	-0.584842	9.38059e-21	1.23653e-19		Pseudomonas	Ga	0.0726813	0.293315	0.435301
Bi	Ni	-0.0443153	0.522038	0.55387		Pseudomonas	K	-0.205386	0.00272016	0.0110651
Bi	Pb	-0.247181	0.000288293	0.000543852		Pseudomonas	Li	-0.0696966	0.31364	0.456425
Bi	SO42-	-0.126394	0.0709386	0.0891859		Pseudomonas	Mg	-0.0478797	0.489089	0.649354
Bi	Se	0.578009	3.32684e-20	3.91128e-19		Pseudomonas	Mn	-0.131783	0.0559746	0.129172
Bi	Sr	-0.322336	1.72986e-06	4.37495e-06		Pseudomonas	NO3-	-0.0300882	0.689287	0.81492
Bi	U	0.142872	0.0381105	0.0505429		Pseudomonas	Na	-0.0973265	0.158925	0.282533
Bi	Zn	-0.408085	7.13938e-10	2.5456e-09		Pseudomonas	Ni	-0.0842644	0.222879	0.357041
Bi	pH	0.0736721	0.286767	0.331765		Pseudomonas	Pb	0.109603	0.112421	0.218789
Br	Ag	0.319509	0.00255651	0.00419654		Pseudomonas	SO42-	-0.10441	0.134342	0.248017
Br	Al	-0.260523	0.0306169	0.0409796		Pseudomonas	Se	0.0563703	0.415296	0.566312
Br	As	0.56376	1.30406e-08	4.02318e-08		Pseudomonas	Sr	-0.0620629	0.369705	0.531313
Br	Ba	-0.117424	0.278734	0.323331		Pseudomonas	U	-0.0237078	0.732066	0.84065
Br	Be	0.143901	0.183606	0.218818		Pseudomonas	Zn	-0.0568799	0.411085	0.566312
Br	Bi	-0.382493	0.000256062	0.000490692		Pseudomonas	pH	-0.0482597	0.483558	0.648346
Br	Ca	-0.141073	0.192459	0.228742		Azovibrio	Ag	-0.107169	0.120676	0.228049
Br	Cd	-0.160271	0.138103	0.167806		Azovibrio	Al	-0.0965752	0.181525	0.308978
Br	Cl	0.234149	0.0290467	0.0389979		Azovibrio	As	0.0478101	0.489721	0.649354
Br	Co	-0.124324	0.251257	0.293809		Azovibrio	Ba	-0.0176443	0.798881	0.870578
Br	Cr	0.0336109	0.75728	0.776926		Azovibrio	Be	-0.0830763	0.229494	0.362359
Br	Cs	0.0255438	0.814326	0.83153		Azovibrio	Bi	0.152197	0.0270673	0.07382
Br	Cu	-0.0214952	0.843345	0.857138		Azovibrio	Br	0.0903244	0.405405	0.562412
Br	Fe	0.0431549	0.691452	0.719574		Azovibrio	Ca	-0.117704	0.088096	0.177696
Br	Ga	0.121742	0.261313	0.304748		Azovibrio	Cd	-0.270485	6.88776e-05	0.000500928
Br	K	-0.413636	6.82721e-05	0.000142781		Azovibrio	Cl	-0.210832	0.00207692	0.00893243
Br	Li	0.0961703	0.375564	0.416958		Azovibrio	Co	-0.074211	0.283247	0.424871
Br	Mg	0.0717882	0.508764	0.541105		Azovibrio	Cr	-0.152825	0.0264341	0.0737697
Br	Mn	-0.246487	0.0213658	0.0295992		Azovibrio	Cs	0.0113385	0.869945	0.920171
Br	NO3-	-0.494018	2.15186e-05	4.82506e-05		Azovibrio	Cu	-0.108217	0.117066	0.224766
Br	Na	-0.0182344	0.866872	0.872892		Azovibrio	Fe	-0.104996	0.128437	0.240819
Br	Ni	-0.109219	0.313929	0.359366		Azovibrio	Ga	0.107338	0.120086	0.228049
Br	Pb	0.399203	0.000128047	0.000259073		Azovibrio	K	-0.175607	0.0106012	0.0353372
Br	SO42-	-0.0203713	0.854958	0.862893		Azovibrio	Li	-0.248098	0.000273174	0.00163904
Br	Se	0.507949	5.1128e-07	1.36446e-06		Azovibrio	Mg	-0.300699	8.77829e-06	7.52425e-05
Br	Sr	-0.151891	0.160196	0.192501		Azovibrio	Mn	-0.204686	0.00281487	0.0112595
Br	U	-0.579984	3.93301e-09	1.28636e-08		Azovibrio	NO3-	-0.100362	0.181312	0.308978
Br	Zn	-0.0801726	0.460409	0.494513		Azovibrio	Na	-0.31691	2.63111e-06	2.63111e-05
Br	pH	0.208343	0.0528071	0.0681635		Azovibrio	Ni	-0.171691	0.0124996	0.0394725
Ca	Ag	0.241583	0.000398709	0.000728732		Azovibrio	Pb	0.00827651	0.90487	0.936073
Ca	Al	0.184094	0.010382	0.015309		Azovibrio	SO42-	-0.121625	0.0808501	0.171717
Ca	As	-0.131698	0.0561346	0.0722442		Azovibrio	Se	0.174636	0.0110465	0.0358264
Ca	Ba	0.526886	1.80369e-16	1.28624e-15		Azovibrio	Sr	-0.134984	0.0502212	0.123004
Ca	Be	0.0631675	0.361231	0.408144		Azovibrio	U	-0.058065	0.40139	0.562412
Ca	Bi	-0.2256	0.000966124	0.00171536		Azovibrio	Zn	-0.188992	0.00589037	0.0214195
Ca	Br	-0.141073	0.192459	0.228742		Azovibrio	pH	0.13282	0.0529146	0.125738
Ca	Cd	0.437184	2.92212e-11	1.16617e-10		LCP-6	Ag	-0.0953616	0.167548	0.293515
Ca	Cl	0.532475	1.05937e-16	7.81061e-16		LCP-6	Al	0.00209746	0.976905	0.978199
Ca	Co	0.151011	0.0282989	0.0382299		LCP-6	As	-0.0258046	0.709395	0.82648
Ca	Cr	0.349856	1.81258e-07	5.11994e-07		LCP-6	Ba	-0.00951047	0.89077	0.933558
Ca	Cs	-0.142661	0.0383997	0.0507716		LCP-6	Be	-0.11825	0.0866212	0.177684
Ca	Cu	0.2095	0.00222002	0.00367189		LCP-6	Bi	0.0174231	0.80135	0.870578
Ca	Fe	0.278386	4.11139e-05	8.89779e-05		LCP-6	Br	-0.0560866	0.605868	0.749527
Ca	Ga	0.32549	1.35056e-06	3.51792e-06		LCP-6	Ca	0.195829	0.00429848	0.0163751
Ca	K	0.461358	1.61417e-12	7.6322e-12		LCP-6	Cd	-0.0913838	0.186065	0.312277
Ca	Li	0.256692	0.000163323	0.000322934		LCP-6	Cl	0.0595301	0.389595	0.550017
Ca	Mg	0.476711	2.27099e-13	1.19022e-12		LCP-6	Co	-0.225901	0.000950697	0.00447387
Ca	Mn	0.598551	6.7518e-22	1.04894e-20		LCP-6	Cr	-0.102081	0.139442	0.253353
Ca	NO3-	0.668694	1.4784e-24	2.9232e-23		LCP-6	Cs	0.00293757	0.966166	0.978199
Ca	Na	0.271077	6.63018e-05	0.00013933		LCP-6	Cu	-0.0160468	0.816752	0.882975
Ca	Ni	0.277229	4.4383e-05	9.55774e-05		LCP-6	Fe	0.22774	0.000861145	0.00413349
Ca	Pb	0.258435	0.000146826	0.000294329		LCP-6	Ga	-0.079315	0.251348	0.389185
Ca	SO42-	0.327436	1.64904e-06	4.19492e-06		LCP-6	K	0.0432418	0.532179	0.690394
Ca	Se	-0.169719	0.0135642	0.0192196		LCP-6	Li	-0.0358558	0.604522	0.749527
Ca	Sr	0.694859	9.37564e-32	4.0784e-30		LCP-6	Mg	-0.0505136	0.465476	0.627608
Ca	U	0.43964	2.19992e-11	8.94362e-11		LCP-6	Mn	0.120101	0.0817684	0.172144
Ca	Zn	0.30103	8.57085e-06	2.00417e-05		LCP-6	NO3-	-0.0247812	0.741946	0.843919
Ca	pH	-0.359182	8.02396e-08	2.32695e-07		LCP-6	Na	0.0696748	0.313792	0.456425
Cd	Ag	0.579526	2.51825e-20	3.04288e-19		LCP-6	Ni	-0.133931	0.0520564	0.125738
Cd	Al	0.711307	4.58252e-31	1.81218e-29		LCP-6	Pb	-0.141742	0.0396771	0.104643
Cd	As	-0.0249081	0.719058	0.74297		LCP-6	SO42-	0.0913395	0.190559	0.315408
Cd	Ba	0.273252	5.75946e-05	0.000122213		LCP-6	Se	-0.0420272	0.54377	0.701008
Cd	Be	0.287703	2.19192e-05	4.86473e-05		LCP-6	Sr	0.183728	0.00745603	0.025934
Cd	Bi	-0.387807	5.55916e-09	1.79129e-08		LCP-6	U	0.119005	0.084616	0.17659
Cd	Br	-0.160271	0.138103	0.167806		LCP-6	Zn	-0.0905604	0.190079	0.315408
Cd	Ca	0.437184	2.92212e-11	1.16617e-10		LCP-6	pH	0.16451	0.0162515	0.0499058
Cd	Cl	0.516243	1.24032e-15	8.17481e-15
Cd	Co	0.440989	1.8804e-11	7.71672e-11
Cd	Cr	0.763389	1.53883e-41	2.2313e-39
Cd	Cs	-0.111068	0.107669	0.132305
Cd	Cu	0.351113	1.62649e-07	4.62434e-07
Cd	Fe	0.226483	0.00092143	0.00164947
Cd	Ga	0.175725	0.0105484	0.0155018
Cd	K	0.56738	2.24952e-19	2.17453e-18
Cd	Li	0.667648	1.35282e-28	3.92317e-27
Cd	Mg	0.678266	8.68822e-30	2.90721e-28
Cd	Mn	0.609031	8.28153e-23	1.38556e-21
Cd	NO3-	0.662363	5.69218e-24	1.03171e-22
Cd	Na	0.521288	4.24415e-16	2.8847e-15
Cd	Ni	0.651216	7.63088e-27	1.84413e-25
Cd	Pb	0.546153	8.37974e-18	6.87771e-17
Cd	SO42-	0.246409	0.000368675	0.000676682
Cd	Se	-0.250717	0.000233979	0.00045236
Cd	Sr	0.355181	1.14184e-07	3.26776e-07
Cd	U	0.401469	1.4161e-09	4.85042e-09
Cd	Zn	0.599558	5.53711e-22	8.9209e-21
Cd	pH	-0.530782	9.84963e-17	7.38722e-16
Cl	Ag	0.222308	0.00121571	0.00212383
Cl	Al	0.391676	2.10643e-08	6.36318e-08
Cl	As	-0.0144362	0.83565	0.851306
Cl	Ba	0.326378	1.41543e-06	3.66257e-06
Cl	Be	0.144521	0.0368196	0.0489802
Cl	Bi	-0.366526	4.81065e-08	1.41394e-07
Cl	Br	0.234149	0.0290467	0.0389979
Cl	Ca	0.532475	1.05937e-16	7.81061e-16
Cl	Cd	0.516243	1.24032e-15	8.17481e-15
Cl	Co	0.187774	0.00647717	0.00999138
Cl	Cr	0.463497	1.58083e-12	7.59923e-12
Cl	Cs	-0.0778551	0.262505	0.30532
Cl	Cu	0.350753	1.92199e-07	5.39398e-07
Cl	Fe	0.172374	0.0125694	0.0180258
Cl	Ga	0.0892464	0.198775	0.235606
Cl	K	0.521909	5.3335e-16	3.56934e-15
Cl	Li	0.463236	1.63278e-12	7.63719e-12
Cl	Mg	0.589864	5.59319e-21	7.8485e-20
Cl	Mn	0.566075	4.18546e-19	3.79308e-18
Cl	NO3-	0.543913	3.58986e-15	2.19942e-14
Cl	Na	0.589368	6.14209e-21	8.34941e-20
Cl	Ni	0.493635	3.09095e-14	1.6807e-13
Cl	Pb	0.207548	0.00256647	0.00419704
Cl	SO42-	0.511555	3.35348e-15	2.08395e-14
Cl	Se	-0.301858	8.92147e-06	2.06428e-05
Cl	Sr	0.471669	5.64844e-13	2.85706e-12
Cl	U	0.1735	0.0119949	0.0173348
Cl	Zn	0.500321	1.22386e-14	6.91402e-14
Cl	pH	-0.339243	4.44019e-07	1.19227e-06
Co	Ag	-0.0515884	0.456024	0.491016
Co	Al	0.268827	0.000156682	0.000311217
Co	As	-0.0626728	0.365011	0.410838
Co	Ba	0.0728963	0.291886	0.336792
Co	Be	0.512389	1.60197e-15	1.02479e-14
Co	Bi	0.345291	2.67572e-07	7.41362e-07
Co	Br	-0.124324	0.251257	0.293809
Co	Ca	0.151011	0.0282989	0.0382299
Co	Cd	0.440989	1.8804e-11	7.71672e-11
Co	Cl	0.187774	0.00647717	0.00999138
Co	Cr	0.18342	0.00755807	0.0113763
Co	Cs	0.207567	0.00244354	0.00402628
Co	Cu	0.180518	0.00858332	0.0127868
Co	Fe	0.287727	2.18832e-05	4.86473e-05
Co	Ga	0.174425	0.0111453	0.0162692
Co	K	0.250037	0.000243618	0.00046891
Co	Li	0.200684	0.0034155	0.00548245
Co	Mg	0.035008	0.613099	0.642645
Co	Mn	0.424682	1.19752e-10	4.60993e-10
Co	NO3-	0.429444	1.99058e-09	6.76485e-09
Co	Na	0.00965201	0.889155	0.893262
Co	Ni	0.674949	2.07396e-29	6.44409e-28
Co	Pb	0.318794	2.27678e-06	5.72484e-06
Co	SO42-	0.125356	0.0733069	0.0918977
Co	Se	0.340696	3.93534e-07	1.06327e-06
Co	Sr	0.0237905	0.731168	0.751911
Co	U	0.52337	3.09282e-16	2.13552e-15
Co	Zn	0.267283	8.45204e-05	0.000174248
Co	pH	-0.500736	8.61228e-15	4.99512e-14
Cr	Ag	0.658388	1.35397e-27	3.46456e-26
Cr	Al	0.444705	9.22642e-11	3.58348e-10
Cr	As	0.121578	0.0780579	0.0972928
Cr	Ba	0.218386	0.00141287	0.00244759
Cr	Be	0.276714	4.59174e-05	9.83945e-05
Cr	Bi	-0.466559	8.3978e-13	4.15119e-12
Cr	Br	0.0336109	0.75728	0.776926
Cr	Ca	0.349856	1.81258e-07	5.11994e-07
Cr	Cd	0.763389	1.53883e-41	2.2313e-39
Cr	Cl	0.463497	1.58083e-12	7.59923e-12
Cr	Co	0.18342	0.00755807	0.0113763
Cr	Cs	-0.0551742	0.425278	0.461336
Cr	Cu	0.340962	3.8491e-07	1.05306e-06
Cr	Fe	0.139624	0.04276	0.056026
Cr	Ga	0.118924	0.0848302	0.104833
Cr	K	0.397603	2.09858e-09	7.07662e-09
Cr	Li	0.696462	5.95502e-32	3.45432e-30
Cr	Mg	0.679205	6.77776e-30	2.45694e-28
Cr	Mn	0.377773	1.45963e-08	4.47141e-08
Cr	NO3-	0.492067	2.64331e-12	1.16145e-11
Cr	Na	0.495908	1.69694e-14	9.4637e-14
Cr	Ni	0.453267	4.36516e-12	1.86161e-11
Cr	Pb	0.576526	4.36196e-20	4.9933e-19
Cr	SO42-	0.162737	0.019735	0.0274272
Cr	Se	-0.24715	0.000288804	0.000543852
Cr	Sr	0.300958	8.61564e-06	2.00417e-05
Cr	U	0.157784	0.0218651	0.0301946
Cr	Zn	0.510934	1.98344e-15	1.25043e-14
Cr	pH	-0.416341	2.97323e-10	1.0778e-09
Cs	Ag	-0.329764	9.61357e-07	2.53449e-06
Cs	Al	-0.254274	0.000359204	0.000662091
Cs	As	0.695819	7.14687e-32	3.45432e-30
Cs	Ba	-0.0587331	0.395986	0.432799
Cs	Be	0.737398	1.81152e-37	1.97003e-35
Cs	Bi	0.568026	2.00669e-19	1.98388e-18
Cs	Br	0.0255438	0.814326	0.83153
Cs	Ca	-0.142661	0.0383997	0.0507716
Cs	Cd	-0.111068	0.107669	0.132305
Cs	Cl	-0.0778551	0.262505	0.30532
Cs	Co	0.207567	0.00244354	0.00402628
Cs	Cr	-0.0551742	0.425278	0.461336
Cs	Cu	-0.0809028	0.241953	0.283692
Cs	Fe	0.235827	0.000552162	0.00099664
Cs	Ga	-0.226394	0.000925882	0.00165065
Cs	K	-0.177853	0.00963136	0.0142505
Cs	Li	0.040758	0.556014	0.587054
Cs	Mg	-0.344175	2.94027e-07	8.09504e-07
Cs	Mn	-0.154763	0.0245587	0.0337005
Cs	NO3-	-0.199522	0.00741305	0.0111968
Cs	Na	-0.30408	6.86795e-06	1.64151e-05
Cs	Ni	0.324753	1.43135e-06	3.66257e-06
Cs	Pb	-0.288661	2.052e-05	4.64905e-05
Cs	SO42-	0.0484791	0.49002	0.522448
Cs	Se	0.537038	3.66803e-17	2.84927e-16
Cs	Sr	-0.10028	0.146597	0.177138
Cs	U	-0.195673	0.00433006	0.00687437
Cs	Zn	-0.307584	5.30839e-06	1.28286e-05
Cs	pH	0.120317	0.0812176	0.100942
Cu	Ag	0.171471	0.0126146	0.0180258
Cu	Al	0.590006	1.73674e-19	1.75693e-18
Cu	As	-0.0722259	0.296359	0.341047
Cu	Ba	0.137279	0.0464055	0.0604382
Cu	Be	0.154286	0.0250096	0.0341876
Cu	Bi	-0.202751	0.0030922	0.00503785
Cu	Br	-0.0214952	0.843345	0.857138
Cu	Ca	0.2095	0.00222002	0.00367189
Cu	Cd	0.351113	1.62649e-07	4.62434e-07
Cu	Cl	0.350753	1.92199e-07	5.39398e-07
Cu	Co	0.180518	0.00858332	0.0127868
Cu	Cr	0.340962	3.8491e-07	1.05306e-06
Cu	Cs	-0.0809028	0.241953	0.283692
Cu	Fe	0.223595	0.00107507	0.0018857
Cu	Ga	0.0962629	0.16355	0.19599
Cu	K	0.279493	3.81984e-05	8.30815e-05
Cu	Li	0.318525	2.32435e-06	5.81088e-06
Cu	Mg	0.417878	2.51941e-10	9.36705e-10
Cu	Mn	0.215332	0.00165357	0.00281558
Cu	NO3-	0.193855	0.0093184	0.0138345
Cu	Na	0.39163	3.81548e-09	1.25737e-08
Cu	Ni	0.215292	0.00165699	0.00281558
Cu	Pb	0.280314	3.61619e-05	7.90475e-05
Cu	SO42-	0.257982	0.000188042	0.000366808
Cu	Se	-0.0668778	0.33366	0.379953
Cu	Sr	0.163273	0.0176189	0.0247233
Cu	U	0.130885	0.0576835	0.073801
Cu	Zn	0.573204	7.96185e-20	8.88052e-19
Cu	pH	-0.154221	0.0250709	0.0341876
Fe	Ag	0.0618574	0.371295	0.415201
Fe	Al	0.220302	0.00207996	0.00347994
Fe	As	0.214222	0.00174998	0.00296203
Fe	Ba	0.193513	0.00478813	0.00751926
Fe	Be	0.393673	3.11389e-09	1.04196e-08
Fe	Bi	0.0423045	0.541113	0.572711
Fe	Br	0.0431549	0.691452	0.719574
Fe	Ca	0.278386	4.11139e-05	8.89779e-05
Fe	Cd	0.226483	0.00092143	0.00164947
Fe	Cl	0.172374	0.0125694	0.0180258
Fe	Co	0.287727	2.18832e-05	4.86473e-05
Fe	Cr	0.139624	0.04276	0.056026
Fe	Cs	0.235827	0.000552162	0.00099664
Fe	Cu	0.223595	0.00107507	0.0018857
Fe	Ga	0.11873	0.0853425	0.105167
Fe	K	0.130699	0.0580423	0.0740422
Fe	Li	0.0923259	0.181549	0.216961
Fe	Mg	0.0626086	0.365504	0.410838
Fe	Mn	0.412592	4.43903e-10	1.59585e-09
Fe	NO3-	0.0745939	0.321008	0.366505
Fe	Na	0.0503527	0.4669	0.50025
Fe	Ni	0.355793	1.08226e-07	3.11777e-07
Fe	Pb	0.100803	0.144491	0.17508
Fe	SO42-	0.0883865	0.207586	0.244817
Fe	Se	0.131039	0.057388	0.0736394
Fe	Sr	0.201665	0.00325848	0.00526929
Fe	U	0.175009	0.0108737	0.0159261
Fe	Zn	0.0581397	0.400784	0.436945
Fe	pH	-0.190699	0.00544994	0.00852778
Ga	Ag	0.303856	6.981e-06	1.65942e-05
Ga	Al	0.132859	0.0654863	0.0828097
Ga	As	-0.00378833	0.956376	0.95858
Ga	Ba	0.763833	1.29737e-41	2.2313e-39
Ga	Be	-0.0703593	0.30905	0.354714
Ga	Bi	-0.15091	0.0284052	0.0382547
Ga	Br	0.121742	0.261313	0.304748
Ga	Ca	0.32549	1.35056e-06	3.51792e-06
Ga	Cd	0.175725	0.0105484	0.0155018
Ga	Cl	0.0892464	0.198775	0.235606
Ga	Co	0.174425	0.0111453	0.0162692
Ga	Cr	0.118924	0.0848302	0.104833
Ga	Cs	-0.226394	0.000925882	0.00165065
Ga	Cu	0.0962629	0.16355	0.19599
Ga	Fe	0.11873	0.0853425	0.105167
Ga	K	0.185918	0.00676448	0.0103247
Ga	Li	0.189393	0.00578417	0.00895415
Ga	Mg	0.166104	0.0157237	0.0221353
Ga	Mn	0.109891	0.111473	0.136211
Ga	NO3-	0.216366	0.00362548	0.00579811
Ga	Na	0.0542679	0.432933	0.46731
Ga	Ni	0.0572329	0.408183	0.443899
Ga	Pb	0.454065	3.96155e-12	1.72327e-11
Ga	SO42-	-0.294577	1.80749e-05	4.11654e-05
Ga	Se	0.129981	0.0594482	0.0756139
Ga	Sr	0.418009	2.48376e-10	9.3141e-10
Ga	U	0.0549648	0.42704	0.462095
Ga	Zn	0.0324577	0.639214	0.668409
Ga	pH	-0.14648	0.0334548	0.0446406
K	Ag	0.27256	6.024e-05	0.000127206
K	Al	0.524512	4.91125e-15	2.88702e-14
K	As	-0.201894	0.00322279	0.00523103
K	Ba	0.448122	8.10729e-12	3.39103e-11
K	Be	0.11089	0.10824	0.132632
K	Bi	-0.392992	3.33258e-09	1.10662e-08
K	Br	-0.413636	6.82721e-05	0.000142781
K	Ca	0.461358	1.61417e-12	7.6322e-12
K	Cd	0.56738	2.24952e-19	2.17453e-18
K	Cl	0.521909	5.3335e-16	3.56934e-15
K	Co	0.250037	0.000243618	0.00046891
K	Cr	0.397603	2.09858e-09	7.07662e-09
K	Cs	-0.177853	0.00963136	0.0142505
K	Cu	0.279493	3.81984e-05	8.30815e-05
K	Fe	0.130699	0.0580423	0.0740422
K	Ga	0.185918	0.00676448	0.0103247
K	Li	0.472025	4.17552e-13	2.16232e-12
K	Mg	0.572504	9.02928e-20	9.81935e-19
K	Mn	0.547556	6.64988e-18	5.56288e-17
K	NO3-	0.610332	1.19197e-19	1.23454e-18
K	Na	0.571205	1.13983e-19	1.20934e-18
K	Ni	0.464315	1.11481e-12	5.44877e-12
K	Pb	0.185993	0.00674165	0.0103247
K	SO42-	0.3884	8.68646e-09	2.75811e-08
K	Se	-0.416949	2.78489e-10	1.01801e-09
K	Sr	0.663581	3.75842e-28	1.02182e-26
K	U	0.457478	2.60942e-12	1.15826e-11
K	Zn	0.405753	9.10439e-10	3.19388e-09
K	pH	-0.280359	3.60531e-05	7.90475e-05
Li	Ag	0.537874	3.20934e-17	2.53829e-16
Li	Al	0.478551	1.93531e-12	8.95595e-12
Li	As	0.18315	0.0076487	0.011473
Li	Ba	0.294441	1.37145e-05	3.13989e-05
Li	Be	0.37141	2.64765e-08	7.94295e-08
Li	Bi	-0.404277	1.06089e-09	3.69188e-09
Li	Br	0.0961703	0.375564	0.416958
Li	Ca	0.256692	0.000163323	0.000322934
Li	Cd	0.667648	1.35282e-28	3.92317e-27
Li	Cl	0.463236	1.63278e-12	7.63719e-12
Li	Co	0.200684	0.0034155	0.00548245
Li	Cr	0.696462	5.95502e-32	3.45432e-30
Li	Cs	0.040758	0.556014	0.587054
Li	Cu	0.318525	2.32435e-06	5.81088e-06
Li	Fe	0.0923259	0.181549	0.216961
Li	Ga	0.189393	0.00578417	0.00895415
Li	K	0.472025	4.17552e-13	2.16232e-12
Li	Mg	0.596202	1.06945e-21	1.60417e-20
Li	Mn	0.282582	3.10575e-05	6.85786e-05
Li	NO3-	0.337851	3.74218e-06	9.19689e-06
Li	Na	0.634989	3.22709e-25	6.68469e-24
Li	Ni	0.468714	6.38517e-13	3.19259e-12
Li	Pb	0.382889	8.95854e-09	2.82389e-08
Li	SO42-	0.165153	0.0179598	0.0251206
Li	Se	-0.141297	0.040309	0.0531346
Li	Sr	0.423459	1.37052e-10	5.2296e-10
Li	U	0.127611	0.0642822	0.081524
Li	Zn	0.380058	1.17499e-08	3.65085e-08
Li	pH	-0.171425	0.0126388	0.0180258
Mg	Ag	0.637583	1.80065e-25	3.91642e-24
Mg	Al	0.575563	2.03039e-18	1.76644e-17
Mg	As	-0.0647698	0.349155	0.39656
Mg	Ba	0.401842	1.36301e-09	4.70562e-09
Mg	Be	0.0129136	0.852073	0.86198
Mg	Bi	-0.710076	1.11405e-33	8.07683e-32
Mg	Br	0.0717882	0.508764	0.541105
Mg	Ca	0.476711	2.27099e-13	1.19022e-12
Mg	Cd	0.678266	8.68822e-30	2.90721e-28
Mg	Cl	0.589864	5.59319e-21	7.8485e-20
Mg	Co	0.035008	0.613099	0.642645
Mg	Cr	0.679205	6.77776e-30	2.45694e-28
Mg	Cs	-0.344175	2.94027e-07	8.09504e-07
Mg	Cu	0.417878	2.51941e-10	9.36705e-10
Mg	Fe	0.0626086	0.365504	0.410838
Mg	Ga	0.166104	0.0157237	0.0221353
Mg	K	0.572504	9.02928e-20	9.81935e-19
Mg	Li	0.596202	1.06945e-21	1.60417e-20
Mg	Mn	0.419505	2.11205e-10	7.98904e-10
Mg	NO3-	0.507048	4.39544e-13	2.24943e-12
Mg	Na	0.772702	3.96792e-43	1.72605e-40
Mg	Ni	0.310614	4.23706e-06	1.02968e-05
Mg	Pb	0.427502	8.75562e-11	3.43126e-10
Mg	SO42-	0.21915	0.00159383	0.00272959
Mg	Se	-0.445283	1.13583e-11	4.70557e-11
Mg	Sr	0.525088	2.37816e-16	1.66855e-15
Mg	U	0.156766	0.0227424	0.0313068
Mg	Zn	0.582198	1.53639e-20	1.90952e-19
Mg	pH	-0.305721	6.08987e-06	1.46359e-05
Mn	Ag	0.194562	0.00456054	0.00718781
Mn	Al	0.533002	1.47082e-15	9.54938e-15
Mn	As	-0.221023	0.00123131	0.00214247
Mn	Ba	0.313817	3.32951e-06	8.27621e-06
Mn	Be	0.13633	0.0479524	0.0622666
Mn	Bi	-0.213694	0.00179761	0.00303085
Mn	Br	-0.246487	0.0213658	0.0295992
Mn	Ca	0.598551	6.7518e-22	1.04894e-20
Mn	Cd	0.609031	8.28153e-23	1.38556e-21
Mn	Cl	0.566075	4.18546e-19	3.79308e-18
Mn	Co	0.424682	1.19752e-10	4.60993e-10
Mn	Cr	0.377773	1.45963e-08	4.47141e-08
Mn	Cs	-0.154763	0.0245587	0.0337005
Mn	Cu	0.215332	0.00165357	0.00281558
Mn	Fe	0.412592	4.43903e-10	1.59585e-09
Mn	Ga	0.109891	0.111473	0.136211
Mn	K	0.547556	6.64988e-18	5.56288e-17
Mn	Li	0.282582	3.10575e-05	6.85786e-05
Mn	Mg	0.419505	2.11205e-10	7.98904e-10
Mn	NO3-	0.600455	6.43808e-19	5.71544e-18
Mn	Na	0.348072	2.11216e-07	5.88966e-07
Mn	Ni	0.583856	1.12814e-20	1.44336e-19
Mn	Pb	0.190406	0.00552347	0.00858111
Mn	SO42-	0.279497	4.93886e-05	0.000105314
Mn	Se	-0.340718	3.92806e-07	1.06327e-06
Mn	Sr	0.390654	4.20194e-09	1.36406e-08
Mn	U	0.542579	1.50314e-17	1.21086e-16
Mn	Zn	0.551318	3.55765e-18	3.03446e-17
Mn	pH	-0.623072	4.39506e-24	8.3124e-23
NO3-	Ag	0.265119	0.000335016	0.000625459
NO3-	Al	0.460929	7.60836e-10	2.69076e-09
NO3-	As	-0.279455	0.000151605	0.000302515
NO3-	Ba	0.351226	1.43102e-06	3.66257e-06
NO3-	Be	0.0922742	0.219252	0.25777
NO3-	Bi	-0.189043	0.011264	0.0163874
NO3-	Br	-0.494018	2.15186e-05	4.82506e-05
NO3-	Ca	0.668694	1.4784e-24	2.9232e-23
NO3-	Cd	0.662363	5.69218e-24	1.03171e-22
NO3-	Cl	0.543913	3.58986e-15	2.19942e-14
NO3-	Co	0.429444	1.99058e-09	6.76485e-09
NO3-	Cr	0.492067	2.64331e-12	1.16145e-11
NO3-	Cs	-0.199522	0.00741305	0.0111968
NO3-	Cu	0.193855	0.0093184	0.0138345
NO3-	Fe	0.0745939	0.321008	0.366505
NO3-	Ga	0.216366	0.00362548	0.00579811
NO3-	K	0.610332	1.19197e-19	1.23454e-18
NO3-	Li	0.337851	3.74218e-06	9.19689e-06
NO3-	Mg	0.507048	4.39544e-13	2.24943e-12
NO3-	Mn	0.600455	6.43808e-19	5.71544e-18
NO3-	Na	0.328223	7.27594e-06	1.72013e-05
NO3-	Ni	0.492976	2.3767e-12	1.06584e-11
NO3-	Pb	0.398737	3.23219e-08	9.63016e-08
NO3-	SO42-	0.265602	0.000352972	0.000653373
NO3-	Se	-0.24368	0.00101239	0.00179019
NO3-	Sr	0.486606	4.97607e-12	2.10154e-11
NO3-	U	0.604509	3.24468e-19	3.00305e-18
NO3-	Zn	0.488475	4.0126e-12	1.7282e-11
NO3-	pH	-0.542581	4.31532e-15	2.60717e-14
Na	Ag	0.377366	1.51691e-08	4.61438e-08
Na	Al	0.513225	2.31786e-14	1.27629e-13
Na	As	-0.172725	0.0119712	0.0173348
Na	Ba	0.232704	0.000656739	0.0011805
Na	Be	-0.0210009	0.761679	0.779601
Na	Bi	-0.584842	9.38059e-21	1.23653e-19
Na	Br	-0.0182344	0.866872	0.872892
Na	Ca	0.271077	6.63018e-05	0.00013933
Na	Cd	0.521288	4.24415e-16	2.8847e-15
Na	Cl	0.589368	6.14209e-21	8.34941e-20
Na	Co	0.00965201	0.889155	0.893262
Na	Cr	0.495908	1.69694e-14	9.4637e-14
Na	Cs	-0.30408	6.86795e-06	1.64151e-05
Na	Cu	0.39163	3.81548e-09	1.25737e-08
Na	Fe	0.0503527	0.4669	0.50025
Na	Ga	0.0542679	0.432933	0.46731
Na	K	0.571205	1.13983e-19	1.20934e-18
Na	Li	0.634989	3.22709e-25	6.68469e-24
Na	Mg	0.772702	3.96792e-43	1.72605e-40
Na	Mn	0.348072	2.11216e-07	5.88966e-07
Na	NO3-	0.328223	7.27594e-06	1.72013e-05
Na	Ni	0.24427	0.000341558	0.000634948
Na	Pb	0.248575	0.000265619	0.000506772
Na	SO42-	0.243166	0.000442741	0.000805826
Na	Se	-0.435354	3.60536e-11	1.42575e-10
Na	Sr	0.459611	2.00541e-12	9.18266e-12
Na	U	0.153128	0.026133	0.0355245
Na	Zn	0.498955	1.10735e-14	6.33811e-14
Na	pH	-0.123145	0.0742683	0.0928354
Ni	Ag	0.180697	0.00851663	0.012731
Ni	Al	0.457174	2.33393e-11	9.40056e-11
Ni	As	0.255358	0.000177107	0.000348604
Ni	Ba	0.247186	0.000288199	0.000543852
Ni	Be	0.640134	1.00864e-25	2.30926e-24
Ni	Bi	-0.0443153	0.522038	0.55387
Ni	Br	-0.109219	0.313929	0.359366
Ni	Ca	0.277229	4.4383e-05	9.55774e-05
Ni	Cd	0.651216	7.63088e-27	1.84413e-25
Ni	Cl	0.493635	3.09095e-14	1.6807e-13
Ni	Co	0.674949	2.07396e-29	6.44409e-28
Ni	Cr	0.453267	4.36516e-12	1.86161e-11
Ni	Cs	0.324753	1.43135e-06	3.66257e-06
Ni	Cu	0.215292	0.00165699	0.00281558
Ni	Fe	0.355793	1.08226e-07	3.11777e-07
Ni	Ga	0.0572329	0.408183	0.443899
Ni	K	0.464315	1.11481e-12	5.44877e-12
Ni	Li	0.468714	6.38517e-13	3.19259e-12
Ni	Mg	0.310614	4.23706e-06	1.02968e-05
Ni	Mn	0.583856	1.12814e-20	1.44336e-19
Ni	NO3-	0.492976	2.3767e-12	1.06584e-11
Ni	Na	0.24427	0.000341558	0.000634948
Ni	Pb	0.186692	0.00653405	0.0100435
Ni	SO42-	0.273999	7.02526e-05	0.000146219
Ni	Se	0.0259401	0.707939	0.733222
Ni	Sr	0.20973	0.00219465	0.0036438
Ni	U	0.262831	0.000111861	0.000229526
Ni	Zn	0.36651	4.15159e-08	1.22853e-07
Ni	pH	-0.533654	6.2748e-17	4.78867e-16
Pb	Ag	0.566999	2.40616e-19	2.27539e-18
Pb	Al	0.434752	2.65751e-10	9.79676e-10
Pb	As	-0.0603719	0.382914	0.42276
Pb	Ba	0.168244	0.0144119	0.0203544
Pb	Be	0.0870938	0.207673	0.244817
Pb	Bi	-0.247181	0.000288293	0.000543852
Pb	Br	0.399203	0.000128047	0.000259073
Pb	Ca	0.258435	0.000146826	0.000294329
Pb	Cd	0.546153	8.37974e-18	6.87771e-17
Pb	Cl	0.207548	0.00256647	0.00419704
Pb	Co	0.318794	2.27678e-06	5.72484e-06
Pb	Cr	0.576526	4.36196e-20	4.9933e-19
Pb	Cs	-0.288661	2.052e-05	4.64905e-05
Pb	Cu	0.280314	3.61619e-05	7.90475e-05
Pb	Fe	0.100803	0.144491	0.17508
Pb	Ga	0.454065	3.96155e-12	1.72327e-11
Pb	K	0.185993	0.00674165	0.0103247
Pb	Li	0.382889	8.95854e-09	2.82389e-08
Pb	Mg	0.427502	8.75562e-11	3.43126e-10
Pb	Mn	0.190406	0.00552347	0.00858111
Pb	NO3-	0.398737	3.23219e-08	9.63016e-08
Pb	Na	0.248575	0.000265619	0.000506772
Pb	Ni	0.186692	0.00653405	0.0100435
Pb	SO42-	-0.0622172	0.375495	0.416958
Pb	Se	0.16199	0.0185408	0.0258502
Pb	Sr	0.140393	0.0416185	0.0546951
Pb	U	0.260256	0.000131258	0.000264338
Pb	Zn	0.326335	1.2633e-06	3.31046e-06
Pb	pH	-0.384891	7.38424e-09	2.36187e-08
SO42-	Ag	-0.0135337	0.847275	0.859125
SO42-	Al	0.20686	0.004503	0.00712293
SO42-	As	-0.0488066	0.487089	0.520599
SO42-	Ba	-0.0398964	0.57006	0.600427
SO42-	Be	0.173952	0.0126157	0.0180258
SO42-	Bi	-0.126394	0.0709386	0.0891859
SO42-	Br	-0.0203713	0.854958	0.862893
SO42-	Ca	0.327436	1.64904e-06	4.19492e-06
SO42-	Cd	0.246409	0.000368675	0.000676682
SO42-	Cl	0.511555	3.35348e-15	2.08395e-14
SO42-	Co	0.125356	0.0733069	0.0918977
SO42-	Cr	0.162737	0.019735	0.0274272
SO42-	Cs	0.0484791	0.49002	0.522448
SO42-	Cu	0.257982	0.000188042	0.000366808
SO42-	Fe	0.0883865	0.207586	0.244817
SO42-	Ga	-0.294577	1.80749e-05	4.11654e-05
SO42-	K	0.3884	8.68646e-09	2.75811e-08
SO42-	Li	0.165153	0.0179598	0.0251206
SO42-	Mg	0.21915	0.00159383	0.00272959
SO42-	Mn	0.279497	4.93886e-05	0.000105314
SO42-	NO3-	0.265602	0.000352972	0.000653373
SO42-	Na	0.243166	0.000442741	0.000805826
SO42-	Ni	0.273999	7.02526e-05	0.000146219
SO42-	Pb	-0.0622172	0.375495	0.416958
SO42-	Se	-0.187927	0.00696874	0.0105993
SO42-	Sr	0.265524	0.000119195	0.000243427
SO42-	U	0.216171	0.00185156	0.00310976
SO42-	Zn	0.249476	0.000309375	0.000580079
SO42-	pH	-0.186247	0.00721087	0.0109294
Se	Ag	-0.198786	0.00373908	0.00595787
Se	Al	-0.309836	1.16092e-05	2.67195e-05
Se	As	0.480956	1.29768e-13	6.96905e-13
Se	Ba	-0.151889	0.0273827	0.0371074
Se	Be	0.478283	1.84757e-13	9.80112e-13
Se	Bi	0.578009	3.32684e-20	3.91128e-19
Se	Br	0.507949	5.1128e-07	1.36446e-06
Se	Ca	-0.169719	0.0135642	0.0192196
Se	Cd	-0.250717	0.000233979	0.00045236
Se	Cl	-0.301858	8.92147e-06	2.06428e-05
Se	Co	0.340696	3.93534e-07	1.06327e-06
Se	Cr	-0.24715	0.000288804	0.000543852
Se	Cs	0.537038	3.66803e-17	2.84927e-16
Se	Cu	-0.0668778	0.33366	0.379953
Se	Fe	0.131039	0.057388	0.0736394
Se	Ga	0.129981	0.0594482	0.0756139
Se	K	-0.416949	2.78489e-10	1.01801e-09
Se	Li	-0.141297	0.040309	0.0531346
Se	Mg	-0.445283	1.13583e-11	4.70557e-11
Se	Mn	-0.340718	3.92806e-07	1.06327e-06
Se	NO3-	-0.24368	0.00101239	0.00179019
Se	Na	-0.435354	3.60536e-11	1.42575e-10
Se	Ni	0.0259401	0.707939	0.733222
Se	Pb	0.16199	0.0185408	0.0258502
Se	SO42-	-0.187927	0.00696874	0.0105993
Se	Sr	-0.261482	0.000121658	0.000247296
Se	U	-0.060922	0.378586	0.419046
Se	Zn	-0.381254	1.04814e-08	3.28015e-08
Se	pH	0.134183	0.0516123	0.0668194
Sr	Ag	0.23805	0.000487356	0.000883333
Sr	Al	0.199169	0.00548894	0.00855802
Sr	As	-0.0595443	0.389482	0.426763
Sr	Ba	0.695934	6.91825e-32	3.45432e-30
Sr	Be	0.0597367	0.387949	0.426157
Sr	Bi	-0.322336	1.72986e-06	4.37495e-06
Sr	Br	-0.151891	0.160196	0.192501
Sr	Ca	0.694859	9.37564e-32	4.0784e-30
Sr	Cd	0.355181	1.14184e-07	3.26776e-07
Sr	Cl	0.471669	5.64844e-13	2.85706e-12
Sr	Co	0.0237905	0.731168	0.751911
Sr	Cr	0.300958	8.61564e-06	2.00417e-05
Sr	Cs	-0.10028	0.146597	0.177138
Sr	Cu	0.163273	0.0176189	0.0247233
Sr	Fe	0.201665	0.00325848	0.00526929
Sr	Ga	0.418009	2.48376e-10	9.3141e-10
Sr	K	0.663581	3.75842e-28	1.02182e-26
Sr	Li	0.423459	1.37052e-10	5.2296e-10
Sr	Mg	0.525088	2.37816e-16	1.66855e-15
Sr	Mn	0.390654	4.20194e-09	1.36406e-08
Sr	NO3-	0.486606	4.97607e-12	2.10154e-11
Sr	Na	0.459611	2.00541e-12	9.18266e-12
Sr	Ni	0.20973	0.00219465	0.0036438
Sr	Pb	0.140393	0.0416185	0.0546951
Sr	SO42-	0.265524	0.000119195	0.000243427
Sr	Se	-0.261482	0.000121658	0.000247296
Sr	U	0.255037	0.000180589	0.000353857
Sr	Zn	0.218317	0.00141791	0.00244759
Sr	pH	-0.0357925	0.605161	0.635857
U	Ag	0.0241194	0.727597	0.750011
U	Al	0.377805	6.07269e-08	1.7729e-07
U	As	-0.46148	1.58972e-12	7.59923e-12
U	Ba	0.0307486	0.656969	0.685328
U	Be	0.0623722	0.36732	0.411815
U	Bi	0.142872	0.0381105	0.0505429
U	Br	-0.579984	3.93301e-09	1.28636e-08
U	Ca	0.43964	2.19992e-11	8.94362e-11
U	Cd	0.401469	1.4161e-09	4.85042e-09
U	Cl	0.1735	0.0119949	0.0173348
U	Co	0.52337	3.09282e-16	2.13552e-15
U	Cr	0.157784	0.0218651	0.0301946
U	Cs	-0.195673	0.00433006	0.00687437
U	Cu	0.130885	0.0576835	0.073801
U	Fe	0.175009	0.0108737	0.0159261
U	Ga	0.0549648	0.42704	0.462095
U	K	0.457478	2.60942e-12	1.15826e-11
U	Li	0.127611	0.0642822	0.081524
U	Mg	0.156766	0.0227424	0.0313068
U	Mn	0.542579	1.50314e-17	1.21086e-16
U	NO3-	0.604509	3.24468e-19	3.00305e-18
U	Na	0.153128	0.026133	0.0355245
U	Ni	0.262831	0.000111861	0.000229526
U	Pb	0.260256	0.000131258	0.000264338
U	SO42-	0.216171	0.00185156	0.00310976
U	Se	-0.060922	0.378586	0.419046
U	Sr	0.255037	0.000180589	0.000353857
U	Zn	0.269742	7.22432e-05	0.000149647
U	pH	-0.330006	9.42921e-07	2.50104e-06
Zn	Ag	0.312582	3.65506e-06	9.0338e-06
Zn	Al	0.61451	1.99909e-21	2.89868e-20
Zn	As	-0.288487	2.07682e-05	4.68092e-05
Zn	Ba	0.125112	0.0697244	0.0879133
Zn	Be	0.0260625	0.706624	0.733222
Zn	Bi	-0.408085	7.13938e-10	2.5456e-09
Zn	Br	-0.0801726	0.460409	0.494513
Zn	Ca	0.30103	8.57085e-06	2.00417e-05
Zn	Cd	0.599558	5.53711e-22	8.9209e-21
Zn	Cl	0.500321	1.22386e-14	6.91402e-14
Zn	Co	0.267283	8.45204e-05	0.000174248
Zn	Cr	0.510934	1.98344e-15	1.25043e-14
Zn	Cs	-0.307584	5.30839e-06	1.28286e-05
Zn	Cu	0.573204	7.96185e-20	8.88052e-19
Zn	Fe	0.0581397	0.400784	0.436945
Zn	Ga	0.0324577	0.639214	0.668409
Zn	K	0.405753	9.10439e-10	3.19388e-09
Zn	Li	0.380058	1.17499e-08	3.65085e-08
Zn	Mg	0.582198	1.53639e-20	1.90952e-19
Zn	Mn	0.551318	3.55765e-18	3.03446e-17
Zn	NO3-	0.488475	4.0126e-12	1.7282e-11
Zn	Na	0.498955	1.10735e-14	6.33811e-14
Zn	Ni	0.36651	4.15159e-08	1.22853e-07
Zn	Pb	0.326335	1.2633e-06	3.31046e-06
Zn	SO42-	0.249476	0.000309375	0.000580079
Zn	Se	-0.381254	1.04814e-08	3.28015e-08
Zn	Sr	0.218317	0.00141791	0.00244759
Zn	U	0.269742	7.22432e-05	0.000149647
Zn	pH	-0.505297	4.49303e-15	2.67736e-14
pH	Ag	-0.138707	0.0441569	0.0576824
pH	Al	-0.263111	0.000218284	0.0004239
pH	As	0.210343	0.00212845	0.00354742
pH	Ba	-0.119425	0.0835162	0.103503
pH	Be	-0.200763	0.00340269	0.00548211
pH	Bi	0.0736721	0.286767	0.331765
pH	Br	0.208343	0.0528071	0.0681635
pH	Ca	-0.359182	8.02396e-08	2.32695e-07
pH	Cd	-0.530782	9.84963e-17	7.38722e-16
pH	Cl	-0.339243	4.44019e-07	1.19227e-06
pH	Co	-0.500736	8.61228e-15	4.99512e-14
pH	Cr	-0.416341	2.97323e-10	1.0778e-09
pH	Cs	0.120317	0.0812176	0.100942
pH	Cu	-0.154221	0.0250709	0.0341876
pH	Fe	-0.190699	0.00544994	0.00852778
pH	Ga	-0.14648	0.0334548	0.0446406
pH	K	-0.280359	3.60531e-05	7.90475e-05
pH	Li	-0.171425	0.0126388	0.0180258
pH	Mg	-0.305721	6.08987e-06	1.46359e-05
pH	Mn	-0.623072	4.39506e-24	8.3124e-23
pH	NO3-	-0.542581	4.31532e-15	2.60717e-14
pH	Na	-0.123145	0.0742683	0.0928354
pH	Ni	-0.533654	6.2748e-17	4.78867e-16
pH	Pb	-0.384891	7.38424e-09	2.36187e-08
pH	SO42-	-0.186247	0.00721087	0.0109294
pH	Se	0.134183	0.0516123	0.0668194
pH	Sr	-0.0357925	0.605161	0.635857
pH	U	-0.330006	9.42921e-07	2.50104e-06
pH	Zn	-0.505297	4.49303e-15	2.67736e-14

## Sheet: Table S3-80 Inorganic Ion Array
Table S3. 96 well-layout 80 inorganic ion array plate layout. Compound name, CAS numbers, and stock concentrations in M and mM are indicated.
Notes:
96 Well Plate Position	Position in the 96 well 80 inorganic ion array stock solution plate, the first and last columns (1 and 12) are reserved for controls
Compound	Name of chemical used to prepare inorganic ion stock solution
CAS number	CAS registry number for identification of compound
stock concentration in M/mM	Concentration of compound stock solution in 96 well 80 inorganic array stock solution plate
96 Well Plate Position	Compound	CAS number	stock concentration in M	stock concentration in mM
A01	control	NA	NA	NA
B01	control	NA	NA	NA
C01	control	NA	NA	NA
D01	control	NA	NA	NA
E01	control	NA	NA	NA
F01	control	NA	NA	NA
G01	control	NA	NA	NA
H01	control	NA	NA	NA
A02	Sodium sulfate	7757-82-6	1	1000
B02	sodium sulfite	7757-83-7	1	1000
C02	Sodium selenate	13410-01-0	1	1000
D02	Sodium selenite pentahydrate	26970-82-1	1	1000
E02	Sodium perchlorate monohydrate	2151829	1	1000
F02	Sodium Chlorate	2146053	1	1000
G02	Sodium metasilicate	6834-92-0	1	1000
H02	Sodium nitrate	7631-99-4	1	1000
A03	Sodium nitrite	7632-00-0	0.1	100
B03	Sodium phosphate monobasic monohydrate	10049-21-5	1	1000
C03	Sodium phosphite dibasic pentahydrate	13517-23-2	1	1000
D03	Sodium hypophosphite monohydrate	10039-56-2	1	1000
E03	Sodium Fluorophosphate	7631-97-2	1	1000
F03	Sodium arsenate dibasic heptahydrate	10048-95-0	1	1000
G03	Sodium m-arsenite	7784-46-5	1	1000
H03	Ferric-NTA	synthetic, see methods	0.01	10
A04	Zinc-NTA	synthetic, see methods	0.01	10
B04	Copper-NTA	synthetic, see methods	0.01	10
C04	Potassium chromate	7789-00-6	1	1000
D04	Sodium molybdate	7631-95-0	1	1000
E04	Sodium tungstate dihydrate	10213-10-2	1	1000
F04	Sodium bromate	7789-38-0	1	1000
G04	Sodium thiosulfate	7772-98-7	1	1000
H04	Sodium Chloride	7647-14-5	2	2000
A05	sodium bromide	7647-15-6	1	1000
B05	sodium iodide	7681-82-5	1	1000
C05	sodium fluoride	7681-49-4	1	1000
D05	Lithium chloride hydrate	85144-11-2	1	1000
E05	Potassium Chloride	7447-40-7	1	1000
F05	rubidium chloride	2151958	1	1000
G05	Cesium chloride	7647-17-8	1	1000
H05	Magnesium chloride hexahydrate	7791-18-6	1	1000
A06	Calcium chloride dihydrate	10035-04-08	1	1000
B06	Strontium chloride	10476-85-4	1	1000
C06	Barium chloride dihydrate	10326-27-9	0.01	10
D06	Chromium(III) Chloride Hexahydrate	10025-73-7	0.01	10
E06	Manganese (II) chloride tetrahydrate	13446-34-9	0.01	10
F06	Ferric chloride	10025-77-1	0.1	100
G06	Cobalt chloride hexahydrate	7791-13-1	0.01	10
H06	Nickel (II) chloride hexahydrate	7791-20-0	0.01	10
A07	copper (II) chloride dihydrate	10125-13-0	0.01	10
B07	Zinc chloride	7646-85-7	0.01	10
C07	Aluminum chloride hydrate	10124-27-3	0.01	10
D07	Cadmium chloride hemipentahydrate	7790-78-5	0.01	10
E07	Thallium(I) acetate	563-68-8	0.01	10
F07	Cerium(III) chloride	7790-86-5	1	1000
G07	Europium(III) chloride	10025-76-0	0.1	100
H07	Ethylenediamine-N,N'-disuccinic acid	20846-91-7	0.5	500
A08	Nitrilotriacetic acid	139-13-9	0.5	500
B08	Chromium-NTA	synthetic, see methods	0.01	10
C08	Nickel-NTA	synthetic, see methods	0.01	10
D08	Ammonium chloride	12125-02-09	1	1000
E08	Hydroxylamine hydrochloride	1304222	1	1000
F08	vanadium chloride	7718-98-1	0.01	10
G08	ammonium iron(II) sulfate hexahydrate	7783-85-9	0.01	10
H08	beryllium sulfate tetrahydrate	7787-56-6	1	1000
A09	Gallium(III)chloride	13450-90-3	0.1	100
B09	lead (II) chloride	7758-95-4	0.01	10
C09	Sodium cyanide	143-33-9	0.1	100
D09	Sodium pyrophosphate dibasic	7758-16-9	0.1	100
E09	Sodium metavanadate	13718-26-8	0.1	100
F09	Sodium periodate	7790-28-5	0.1	100
G09	sodium iodate	7681-55-2	0.1	100
H09	Sodium thiophosphate tribasic hydrate	10489-48-2	0.1	100
A10	Sodium Chlorite	7758-19-2	0.01	10
B10	Sodium hypochlorite	7681-52-9	0.01	10
C10	potassium tellurate hydrate	314041-10-6	0.001	1
D10	silver chloride	7783-90-6	0.001	1
E10	potassium hexahydroxoantimonate	12208-13-8	0.01	10
F10	gold (III) chloride hydrate	27988-77-8	0.001	1
G10	mercury (II) chloride	7487-94-7	0.01	10
H10	platinum (IV) chloride	13454-96-1	0.01	10
A11	Palladium(II) chloride	2099324	0.01	10
B11	Potassium tellurite hydrate	123333-66-4	0.01	10
C11	sodium tetraborate decahydrate	1303-96-4	0.01	10
D11	bismuth(III) chloride	7787-60-2	0.001	1
E11	Cobalt-NTA	synthetic, see methods	0.01	10
F11	Manganese-NTA	synthetic, see methods	0.01	10
G11	Cadmium-NTA	synthetic, see methods	0.01	10
H11	Aluminum-NTA	synthetic, see methods	0.01	10
A12	control	NA	NA	NA
B12	control	NA	NA	NA
C12	control	NA	NA	NA
D12	control	NA	NA	NA
E12	control	NA	NA	NA
F12	control	NA	NA	NA
G12	control	NA	NA	NA
H12	control	NA	NA	NA

## Sheet: Table S4-Media Recipes
Table S4. Media recipes for King's B media (KB) and chemically defined minimal media (minimal media) used for growth assays.
Notes
component	chemical name of compound added to media
concentration	concentration of compound in final media formulation
units	units of concentration of compound in final media formulation
King's B media:
component	concentration	units
proteose peptone #3 (Difco)	20	g/L
K2HPO4	1.5	g/L
MgSO4•7H2O	1.5	g/L
glycerol	10	mL/L
Basal Freshwater Pipes buffered media, minimal media, chemically defined media
Component	Concentation	Units
Ammonium chloride	0.25	g/L
Potassium Chloride	0.1	g/L
Sodium phosphate monobasic monohydrate	0.6	g/L
PIPES sesquisodium salt	30	mM
Trace vitamins
pyridoxine HCl	0.1	mg/L
4-Aminobenzoic acid	0.05	mg/L
Lipoic acid	0.05	mg/L
Nicotinic Acid	0.05	mg/L
Riboflavin	0.05	mg/L
thiamine HCl	0.05	mg/L
calcium pantothenate	0.05	mg/L
biotin	0.02	mg/L
Folic Acid	0.02	mg/L
Cyanocobalamin	0.001	mg/L
Trace minerals
Magnesium Sulfate Heptahydrate	0.03	g/L
Nitrilotriacetic acid	0.015	g/L
Sodium Chloride	0.01	g/L
Manganese (II) sulfate monohydrate	0.005	g/L
Cobalt chloride hexahydrate	0.001	g/L
Zinc sulfate heptahydrate	0.001	g/L
Calcium Chloride Dihydrate	0.001	g/L
Iron (II) sulfate heptahydrate	0.001	g/L
Nickel (II) chloride hexahydrate	0.00025	g/L
Aluminum potassium sulfate dodecahydrate	0.0002	g/L
Copper (II) sulfate pentahydrate	0.0001	g/L
Boric Acid	0.0001	g/L
Sodium Molybdate Dihydrate	0.0001	g/L
Sodium selenite pentahydrate	0.003	mg/L
Carbon source
Glucose	20	mM
D,L Lactate	20	mM

## Sheet: Table S5-IC50s
Table S5. IC50 concentrations (M) and selectivity indices (SI) for 80 inorganic ions against Rhodanobacter sp. FW104-10B01 and Pseudomonas fluorescens FW300-N2E2 in different growth conditions.
Notes:
IC50, 95% CI lower, 95% CI upper	IC50, concentration (M) that inhibits 50% of growth relative to control cultures without added inhibitory compound, 95% CI lower/higher, the upper and lower bounds of the 95% confidence interval from dose-response fits
SI	Selectivity Index, Compounds were scored as selective with non-overlapping 95% confidence intervals and a greater than 2-fold difference between conditions
Inorganic ion parameter	Inorganic ion parameter measured in ORFRC field survey	IC50s
		10B01 R2A/aerobic			10B01 R2A/nitrate			N2E2 R2A/aerobic			N2E2 LB/aerobic			N2E2 LB/nitrate			N2E2 Glucose/aerobic			N2E2 Lactate/aerobic			N2E2 LB/aerobic (2)			N2E2 KB/aerobic			N2E2 Glucose/aerobic (2)			N2E2 Glucose/aerobic 0.25xMinerals			Selectivity indices (SI)
Inorganic ion parameter	Compound	IC50	95% CI lower	95% CI upper	IC50	95% CI lower	95% CI upper	IC50	95% CI lower	95% CI upper	IC50	95% CI lower	95% CI upper	IC50	95% CI lower	95% CI upper	IC50	95% CI lower	95% CI upper	IC50	95% CI lower	95% CI upper	IC50	95% CI lower	95% CI upper	IC50	95% CI lower	95% CI upper	IC50	95% CI lower	95% CI upper	IC50	95% CI lower	95% CI upper	Compound	10B01 aerobic/nitrate reducing SI	selective?	N2E2/10B01 SI	selective?	N2E2 aerobic/nitrate-reducing	Selective?	N2E2 defined media/rich media	Selective?	N2E2 mineral replete/mineral limited	Selective?	N2E2 LB/KB	Selective?	N2E2 Glucose/lactate	Selective?
Al	Aluminum chloride hydrate	0.00354114	0.00292872	0.00415357	>0.005	>0.005	>0.005	0.000226986	0.00020638	0.000247593	>0.005	>0.005	>0.005	0.00463943	0.00156524	>0.005	>0.005	>0.005	>0.005	>0.005	>0.005	>0.005	>0.005	>0.005	>0.005	>0.005	>0.005	>0.005	>0.005	>0.005	>0.005	0.000408914	0.000199802	0.000618026	Aluminum chloride hydrate	0.708228	no	0.0640997	yes	1.07772	no	1	no	12.2275	yes	1	no	1	no
	Aluminum-NTA	0.00322775	<0.00000244140625	>0.005	>0.005	>0.005	>0.005	0.00287899	0.00256227	0.00319571	>0.005	>0.005	>0.005	0.00191444	0.000336149	0.00349273	>0.005	>0.005	>0.005	>0.005	>0.005	>0.005	>0.005	>0.005	>0.005	>0.005	0.00335385	>0.005	>0.005	>0.005	>0.005	>0.005	>0.005	>0.005	Aluminum-NTA	0.64555	no	0.891951	no	2.61173	yes	1	no	1	no	1	no	1	no
	Ammonium chloride	>0.5	>0.5	>0.5	>0.5	>0.5	>0.5	>0.5	0.378356	>0.5	0.372479	0.36656	0.378398	0.199373	0.0824668	0.316279	0.354114	0.341207	0.367021	0.355186	0.34603	0.364342	0.421759	0.416113	0.427405	0.333213	0.301023	0.365403	0.329644	0.245639	0.413648	0.346575	0.275248	0.417902	Ammonium chloride	1	no	1	no	1.86825	no	0.950696	no	0.951146	no	1.26574	no	0.996982	no
Fe(II)	ammonium iron(II) sulfate hexahydrate	>0.005	>0.005	>0.005	>0.005	>0.005	>0.005	0.000476726	0.000415598	0.000537855	>0.005	0.0043612	>0.005	0.000391721	0.000290416	0.000493027	>0.005	>0.005	>0.005	>0.005	>0.005	>0.005	>0.005	>0.005	>0.005	>0.005	>0.005	>0.005	>0.005	>0.005	>0.005	>0.005	>0.005	>0.005	ammonium iron(II) sulfate hexahydrate	1	no	0.0953453	yes	12.7642	yes	1	no	1	no	1	no	1	no
Ba	Barium chloride dihydrate	>0.005	>0.005	>0.005	>0.005	>0.005	>0.005	>0.005	>0.005	>0.005	>0.005	>0.005	>0.005	0.00498935	0.00445944	>0.005	>0.005	>0.005	>0.005	>0.005	0.00473583	>0.005	>0.005	>0.005	>0.005	0.00321753	0.00306471	0.00337036	0.00284221	0.00207969	0.00360472	0.00318768	0.0023849	0.00399046	Barium chloride dihydrate	1	no	1	no	1.00213	no	1	no	0.891623	no	1.55399	no	1	no
Be	beryllium sulfate tetrahydrate	>0.5	>0.5	>0.5	>0.5	>0.5	>0.5	>0.5	>0.5	>0.5	0.00161356	<0.000244140625	0.00335171	0.0919421	0.0115326	0.172352	0.00154857	0.000914894	0.00218224	0.00480122	0.00421478	0.00538767	<0.000244140625	<0.000244140625	<0.000244140625	0.10934	0.10435	0.114329	0.00154857	0.000914894	0.00218224	0.00154857	0.000914894	0.00218224	beryllium sulfate tetrahydrate	1	no	1	no	0.0175498	yes	0.959719	no	1	no	0.00223286	yes	0.322536	yes
Bi	bismuth(III) chloride	2.79243e-06	<0.000000244140625	1.55476e-05	0.000353775	0.000136922	0.000570629	4.00932e-06	3.71886e-06	4.29978e-06	7.26619e-05	5.54472e-05	8.98766e-05	6.03008e-06	2.62434e-06	9.43583e-06	1.03023e-05	2.14853e-06	1.84561e-05	7.85902e-06	3.07865e-06	1.26394e-05	0.000103439	9.55637e-05	0.000111315	5.7765e-05	5.04495e-05	6.50804e-05	1.53013e-06	5.72617e-07	2.48764e-06	2.75632e-06	1.74156e-06	3.77108e-06	bismuth(III) chloride	0.00789324	yes	1.43578	no	12.0499	yes	0.141784	yes	0.555134	no	1.79069	no	1.31089	no
Cd	Cadmium chloride hemipentahydrate	0.000110477	7.7623e-05	0.000143332	0.0001887	0.0001029	0.0002746	1.4046e-05	1.3363e-05	1.47291e-05	0.000140597	9.65769e-05	0.000184617	0.00011074	2.92521e-05	0.000192228	<0.00000244140625	<0.00000244140625	<0.00000244140625	<0.00000244140625	<0.00000244140625	<0.00000244140625	5.15989e-05	4.39024e-05	5.92954e-05	0.00011708	8.14054e-05	0.000152754	<0.00000244140625	<0.00000244140625	<0.00000244140625	<0.00000244140625	<0.00000244140625	<0.00000244140625	Cadmium chloride hemipentahydrate	0.585466	no	0.585466	yes	1.26962	no	0.0173546	yes	0.0340339	yes	0.440715	yes	1	yes
	Cadmium-NTA	0.000553094	0.000148071	0.000958117	0.000734	0.000524	0.0219052	0.00291024	>0.005	0.00329323	>0.005	>0.005	>0.005	0.000117929	3.52484e-05	0.000200609	0.000887437	0.00020579	0.00156908	0.000887437	0.00020579	0.00156908	>0.005	>0.005	>0.005	>0.005	>0.005	>0.005	0.000887437	0.00020579	0.00156908	0.000887437	0.00020579	0.00156908	Cadmium-NTA	0.753534	no	5.26175	yes	42.3985	yes	0.177487	yes	1	no	1	no	1	no
Ca	Calcium chloride dihydrate	0.354114	0.292872	0.415357	0.354114	0.293972	0.414257	0.332928	0.319237	0.346619	0.308778	0.287964	0.329592	0.0651169	0.0520359	0.0781979	>0.5	>0.5	>0.5	0.451897	0.424127	0.479668	0.365374	0.349177	0.381571	>0.5	>0.5	>0.5	>0.5	>0.5	>0.5	>0.5	>0.5	>0.5	Calcium chloride dihydrate	1	no	0.940171	no	4.7419	yes	1.61929	no	1	no	0.730748	no	1.10645	no
Ce	Cerium(III) chloride	<0.000244140625	<0.000244140625	<0.000244140625	<0.000244140625	<0.000244140625	<0.000244140625	<0.000244140625	<0.000244140625	<0.000244140625	<0.000244140625	<0.000244140625	<0.000244140625	<0.000244140625	<0.000244140625	<0.000244140625	<0.000244140625	<0.000244140625	<0.000244140625	<0.000244140625	<0.000244140625	<0.000244140625	<0.000244140625	<0.000244140625	<0.000244140625	<0.000244140625	<0.000244140625	<0.000244140625	<0.000244140625	<0.000244140625	<0.000244140625	<0.000244140625	<0.000244140625	<0.000244140625	Cerium(III) chloride	1	no	1	no	1	no	1	no	1	no	1	no	1	no
Cs	Cesium chloride	0.00045184	0.011	0.000643303	0.00378966	0.00177505	0.00580428	0.00119859	0.00108614	0.00131105	0.0059093	0.00529425	0.00652434	0.0165997	0.011	0.0383805	<0.000244140625	<0.000244140625	<0.000244140625	<0.000244140625	<0.000244140625	<0.000244140625	0.00213804	0.00190128	0.0023748	0.000791492	0.000691954	0.00089103	<0.000244140625	<0.000244140625	<0.000244140625	<0.000244140625	<0.000244140625	<0.000244140625	Cesium chloride	0.11923	no	2.65269	yes	0.355989	yes	0.0413147	yes	0.1	yes	2.70128	yes	1	yes
	Chromium-NTA	>0.005	>0.005	>0.005	>0.005	>0.005	>0.005	0.00106524	0.00062409	0.00150639	>0.005	>0.005	>0.005	>0.005	>0.005	>0.005	>0.005	>0.005	>0.005	>0.005	>0.005	>0.005	>0.005	>0.005	>0.005	>0.005	>0.005	>0.005	7.2748e-06	3.35643e-06	1.11932e-05	<0.00000244140625	<0.00000244140625	4.32321e-06	Chromium-NTA	1	no	0.213048	no	1	no	1	no	2.97976	no	1	no	1	no
Cr(III)	Chromium(III) Chloride Hexahydrate	0.0021625	<0.00000244140625	>0.005	0.003456	0.0013	0.00333	0.000322351	0.000262796	0.000381906	0.00490617	0.00383408	>0.005	>0.005	>0.005	>0.005	<0.00000244140625	<0.00000244140625	<0.00000244140625	<0.00000244140625	<0.00000244140625	<0.00000244140625	0.00491044	0.00450683	>0.005	>0.005	>0.005	>0.005	<0.00000244140625	<0.00000244140625	<0.00000244140625	<0.00000244140625	<0.00000244140625	<0.00000244140625	Chromium(III) Chloride Hexahydrate	0.625724	no	0.149064	no	0.981234	no	0.00049762	yes	1	no	0.982089	no	1	no
Co	Cobalt chloride hexahydrate	0.000591576	>0.005	0.00116273	0.000483944	0.00012659	0.000841299	1.38345e-05	1.29217e-05	1.47473e-05	0.000174759	0.000125014	0.000224505	>0.005	>0.005	>0.005	<0.00000244140625	<0.00000244140625	<0.00000244140625	7.41483e-06	<0.00000244140625	2.79101e-05	8.66753e-05	6.08024e-05	0.000112548	2.08367e-05	9.89399e-06	3.17795e-05	<0.00000244140625	<0.00000244140625	3.22884e-06	<0.00000244140625	<0.00000244140625	3.22884e-06	Cobalt chloride hexahydrate	1.22241	no	0.0233858	yes	0.0349519	yes	0.0139701	yes	1	no	4.15973	yes	0.32926	yes
	Cobalt-NTA	>0.005	>0.005	>0.005	>0.005	>0.005	>0.005	0.00182596	>0.005	0.00193307	>0.005	>0.005	>0.005	0.00413147	0.00258602	>0.005	0.00319919	0.000792747	>0.005	>0.005	>0.005	>0.005	0.00475561	0.0045284	0.00498282	0.00118774	0.000987931	0.00138755	>0.005	>0.005	>0.005	>0.005	>0.005	>0.005	Cobalt-NTA	1	no	0.365192	yes	1.21022	no	0.639838	no	1	no	4.00391	yes	0.639838	yes
Cu	copper (II) chloride dihydrate	>0.005	>0.005	>0.005	>0.005	>0.005	>0.005	0.000524759	0.000403018	0.0006465	>0.005	>0.005	>0.005	>0.005	>0.005	>0.005	7.6715e-05	<0.00000244140625	0.000198353	7.6715e-05	<0.00000244140625	0.000198353	>0.005	>0.005	>0.005	>0.005	>0.005	>0.005	7.6715e-05	<0.00000244140625	0.000198353	7.6715e-05	<0.00000244140625	0.000198353	copper (II) chloride dihydrate	1	no	0.104952	yes	1	no	0.015343	yes	1	no	1	no	1	no
	Copper-NTA	>0.005	0.0047749	>0.005	>0.005	0.0042	>0.005	0.00313463	>0.005	0.00360992	>0.005	>0.005	>0.005	>0.005	>0.005	>0.005	>0.005	>0.005	>0.005	>0.005	>0.005	>0.005	>0.005	>0.005	>0.005	>0.005	>0.005	>0.005	0.000639369	0.000320902	0.000957837	>0.005	>0.005	>0.005	Copper-NTA	1	no	0.626926	yes	1	no	1	no	0.127874	yes	1	no	1	no
	Ethylenediamine-N,N'-disuccinic acid	0.00175511	0.000280256	0.00322997	0.00275511	0.00018	0.0036	<0.0001220703125	<0.0001220703125	<0.0001220703125	<0.0001220703125	<0.0001220703125	<0.0001220703125	0.000487569	<0.0001220703125	0.00108668	<0.0001220703125	<0.0001220703125	<0.0001220703125	<0.0001220703125	<0.0001220703125	<0.0001220703125	<0.0001220703125	<0.0001220703125	<0.0001220703125	<0.0001220703125	<0.0001220703125	<0.0001220703125	<0.0001220703125	<0.0001220703125	<0.0001220703125	<0.0001220703125	<0.0001220703125	<0.0001220703125	Ethylenediamine-N,N'-disuccinic acid	0.637039	no	1	no	0.250365	no	1	no	1	no	1	no	1	no
Eu	Europium(III) chloride	>0.05	>0.05	>0.05	>0.05	>0.05	>0.05	>0.05	>0.05	>0.05	>0.05	>0.05	>0.05	>0.05	>0.05	>0.05	>0.05	>0.05	>0.05	>0.05	>0.05	>0.05	>0.05	>0.05	>0.05	>0.05	>0.05	>0.05	>0.05	>0.05	>0.05	>0.05	>0.05	>0.05	Europium(III) chloride	1	no	1	no	1	no	1	no	1	no	1	no	1	no
Fe(III)	Ferric chloride	>0.05	>0.05	>0.05	>0.05	>0.05	>0.05	0.000237157	0.000128157	0.000346156	>0.05	>0.05	>0.05	>0.05	>0.05	>0.05	>0.05	>0.05	>0.05	0.0417282	0.0357639	0.0476926	>0.05	>0.05	>0.05	>0.05	>0.05	>0.05	0.0391945	0.0391945	0.0391945	>0.05	>0.05	>0.05	Ferric chloride	1	no	0.0250206	yes	1	no	1	no	0.783889	no	1	no	1.19823	no
	Ferric-NTA	>0.005	>0.005	>0.005	>0.005	>0.005	>0.005	0.00118998	>0.005	0.00139396	>0.005	>0.005	>0.005	>0.005	>0.005	>0.005	>0.005	>0.005	>0.005	>0.005	>0.005	>0.005	0.00290901	0.00241153	0.00340649	0.00375211	0.00334147	0.00416275	0.00454804	0.00376653	>0.005	0.00289905	0.00263614	0.00316195	Ferric-NTA	1	no	0.95198	yes	1	no	1	no	1.5688	no	0.775299	no	1	no
Ga	Gallium(III)chloride	0.001	0.0015	0.0005	0.00167	0.000568	0.00432	<0.0000244140625	2.44141e-05	2.44141e-05	<0.0000244140625	2.44141e-05	2.44141e-05	<0.0000244140625	<0.0000244140625	<0.0000244140625	<0.0000244140625	<0.0000244140625	0.0127626	<0.0000244140625	2.44141e-05	2.44141e-05	<0.0000244140625	<0.0000244140625	<0.0000244140625	<0.0000244140625	<0.0000244140625	<0.0000244140625	<0.0000244140625	<0.0000244140625	2.99013e-05	<0.0000244140625	<0.0000244140625	2.99013e-05	Gallium(III)chloride	0.598802	no	0.016	yes	1	no	1	no	1	no	1	no	1	no
Au	gold (III) chloride hydrate	<0.000000244140625	<0.000000244140625	<0.000000244140625	<0.000000244140625	<0.000000244140625	<0.000000244140625	<0.000000244140625	<0.000000244140625	<0.000000244140625	<0.000000244140625	<0.000000244140625	<0.000000244140625	<0.000000244140625	<0.000000244140625	<0.000000244140625	<0.000000244140625	<0.000000244140625	2.98508e-06	2.56647e-07	<0.000000244140625	5.31249e-07	<0.000000244140625	<0.000000244140625	<0.000000244140625	<0.000000244140625	<0.000000244140625	<0.000000244140625	<0.000000244140625	<0.000000244140625	<0.000000244140625	1.96556e-06	<0.000000244140625	6.13343e-06	gold (III) chloride hydrate	1	no	1	no	1	no	1	no	0.124209	no	1	no	0.951272	no
	Hydroxylamine hydrochloride	0.0319383	>0.5	>0.5	>0.5	>0.5	>0.5	<0.000244140625	<0.000244140625	<0.000244140625	<0.000244140625	<0.000244140625	<0.000244140625	0.000693509	<0.000244140625	0.00235862	<0.000244140625	<0.000244140625	<0.000244140625	<0.000244140625	<0.000244140625	<0.000244140625	<0.000244140625	<0.000244140625	<0.000244140625	<0.000244140625	<0.000244140625	<0.000244140625	<0.000244140625	<0.000244140625	<0.000244140625	<0.000244140625	<0.000244140625	<0.000244140625	Hydroxylamine hydrochloride	1	no	1	no	0.352036	no	1	no	1	no	1	no	1	no
Pb	lead (II) chloride	>0.005	0.00420812	>0.005	>0.005	>0.005	>0.005	0.000139815	8.26324e-05	0.000196997	>0.005	>0.005	>0.005	>0.005	>0.005	>0.005	>0.005	>0.005	>0.005	>0.005	>0.005	>0.005	>0.005	>0.005	>0.005	>0.005	>0.005	>0.005	>0.005	>0.005	>0.005	3.79502e-05	1.38999e-05	6.20005e-05	lead (II) chloride	1	no	0.0279629	yes	1	no	1	no	131.752	yes	1	no	1	no
Li	Lithium chloride hydrate	0.0156251	0.0140836	0.0171665	0.0987108	0.0728992	0.124522	0.17643	0.148224	0.204636	0.354114	0.342096	0.366132	0.263375	0.214357	0.312394	0.348711	0.295411	0.402012	0.320515	0.26322	0.37781	0.354114	0.342543	0.365685	0.32479	0.203077	0.446503	0.0339421	0.0211739	0.0467104	>0.5	>0.5	>0.5	Lithium chloride hydrate	0.158291	yes	11.2915	yes	1.34452	no	0.984742	no	0.0678843	yes	1.09029	no	1.08797	no
Mg	Magnesium chloride hexahydrate	0.217501	0.13379	0.301212	0.140971	0.103254	0.178688	0.268448	0.252418	0.284477	0.354114	0.342096	0.366132	0.321017	0.287092	0.354942	0.276333	0.243364	0.309302	0.354114	0.342263	0.365965	0.360158	0.350783	0.369533	0.354114	0.342749	0.36548	0.366394	0.311052	0.421737	0.431299	0.345233	>0.5	Magnesium chloride hexahydrate	1.54288	no	1.23424	no	1.1031	no	0.780351	no	0.849513	no	1.01707	no	0.780351	no
Mn	Manganese (II) chloride tetrahydrate	>0.005	>0.005	>0.005	>0.005	>0.005	>0.005	0.00145165	0.0013901	0.0015132	0.00379086	0.00346231	0.00411941	>0.005	>0.005	>0.005	>0.005	>0.005	>0.005	>0.005	>0.005	>0.005	0.00390989	0.00351635	0.00430344	>0.005	>0.005	>0.005	0.00157104	0.000802567	0.00233952	>0.005	>0.005	>0.005	Manganese (II) chloride tetrahydrate	1	no	0.290331	yes	0.758172	no	1.31896	no	0.314208	yes	0.781979	no	1	no
	Manganese-NTA	0.00255344	0.00218448	0.00292239	0.0195252	-0.0014568	0.0405072	0.00467998	0.00395216	>0.005	>0.005	>0.005	>0.005	>0.005	>0.005	>0.005	>0.005	>0.005	>0.005	>0.005	>0.005	>0.005	>0.005	>0.005	>0.005	>0.005	>0.005	>0.005	>0.005	>0.005	>0.005	>0.005	>0.005	>0.005	Manganese-NTA	0.130776	no	1.83281	no	1	no	1	no	1	no	1	no	1	no
Hg	mercury (II) chloride	<0.00000244140625	<0.00000244140625	<0.00000244140625	<0.00000244140625	<0.00000244140625	<0.00000244140625	<0.00000244140625	<0.00000244140625	<0.00000244140625	<0.00000244140625	<0.00000244140625	<0.00000244140625	<0.00000244140625	<0.00000244140625	<0.00000244140625	<0.00000244140625	<0.00000244140625	<0.00000244140625	<0.00000244140625	<0.00000244140625	<0.00000244140625	<0.00000244140625	<0.00000244140625	<0.00000244140625	<0.00000244140625	<0.00000244140625	<0.00000244140625	<0.00000244140625	<0.00000244140625	<0.00000244140625	<0.00000244140625	<0.00000244140625	<0.00000244140625	mercury (II) chloride	1	no	1	no	1	no	1	no	1	no	1	no	1	no
Ni	Nickel (II) chloride hexahydrate	0.00102838	0.000449408	0.00160735	0.00182034	9.75179e-07	0.0036397	0.000220743	0.00020772	0.000233767	0.00359358	0.00345384	0.00373333	>0.005	>0.005	>0.005	1.1166e-05	6.36023e-06	1.59717e-05	2.76358e-05	<0.00000244140625	0.000144	>0.005	>0.005	>0.005	0.00392498	0.0038404	0.00400955	1.42763e-05	1.16918e-05	1.68609e-05	5.56076e-06	3.80146e-06	7.32007e-06	Nickel (II) chloride hexahydrate	0.56494	no	0.214652	yes	0.718716	no	0.0031072	yes	2.56733	yes	1.27389	no	0.404041	no
	Nickel-NTA	0.00354114	>0.005	0.00415357	>0.005	>0.005	>0.005	0.00320755	0.00284881	0.00356629	>0.005	>0.005	>0.005	>0.005	>0.005	>0.005	>0.005	>0.005	>0.005	>0.005	>0.005	>0.005	>0.005	>0.005	>0.005	>0.005	>0.005	>0.005	>0.005	>0.005	>0.005	>0.005	>0.005	>0.005	Nickel-NTA	1	no	0.905796	no	1	no	1	no	1	no	1	no	1	no
NTA	Nitrilotriacetic acid	>0.25	>0.25	>0.25	>0.25	>0.25	>0.25	0.00921279	0.00482131	0.0136043	0.0547332	0.0447364	0.06473	0.00675395	0.00248176	0.0110261	0.000345471	0.000125848	0.000565095	<0.0001220703125	<0.0001220703125	0.000405824	0.111016	0.0772275	0.144805	0.0152616	0.00524844	0.0252747	0.00651256	<0.0001220703125	0.0133504	0.0213601	0.00621894	0.0365013	Nitrilotriacetic acid	1	no	0.0368511	yes	8.10388	yes	0.00631192	yes	0.304894	no	7.27424	yes	2.8301	yes
Pd	Palladium(II) chloride	>0.005	<0.00000244140625	>0.005	>0.005	>0.005	>0.005	0.000249102	0.000211529	0.000286675	>0.005	>0.005	>0.005	>0.005	>0.005	>0.005	<0.00000244140625	<0.00000244140625	<0.00000244140625	<0.00000244140625	<0.00000244140625	<0.00000244140625	0.00377908	0.00371718	0.00384097	0.00373347	0.00345845	0.00400848	<0.00000244140625	<0.00000244140625	<0.00000244140625	<0.00000244140625	<0.00000244140625	<0.00000244140625	Palladium(II) chloride	1	no	0.0498204	no	1	no	0.000488281	yes	1	no	1.01222	no	1	no
Pt	platinum (IV) chloride	0.000123408	7.80788e-05	0.000168738	9.349e-05	6.807e-05	0.0001745	8.61291e-05	>0.005	>0.005	0.000172108	5.52556e-05	0.00028896	3.29457e-05	1.16721e-05	5.42194e-05	1.75186e-05	<0.00000244140625	0.000213413	0.000418479	<0.00000244140625	0.000916226	6.60628e-05	<0.00000244140625	0.000152328	3.51858e-05	2.74775e-05	4.2894e-05	1.75186e-05	<0.00000244140625	0.000213413	1.75186e-05	<0.00000244140625	0.000213413	platinum (IV) chloride	1.32002	no	0.697919	no	5.22397	yes	0.101789	no	1	no	1.87754	no	0.0418625	no
K	Potassium Chloride	>0.5	>0.5	>0.5	0.380641	0.333535	0.427748	>0.5	>0.5	>0.5	>0.5	>0.5	>0.5	0.458145	0.39994	>0.5	>0.5	>0.5	>0.5	>0.5	>0.5	>0.5	>0.5	>0.5	>0.5	>0.5	>0.5	>0.5	>0.5	>0.5	>0.5	>0.5	>0.5	>0.5	Potassium Chloride	0.761283	no	1	no	1.09136	no	1	no	1	no	1	no	1	no
Cr(VI)	Potassium chromate	0.0001228	9.16e-05	0.0001589	<0.000244140625	<0.000244140625	>0.00000244140625	9.396e-06	4.557e-06	1.952e-05	<0.000244140625	<0.000244140625	<0.000244140625	0.030966	0.0005	0.1	<0.000244140625	<0.000244140625	<0.000244140625	<0.000244140625	<0.000244140625	<0.000244140625	<0.000244140625	<0.000244140625	<0.000244140625	<0.000244140625	<0.000244140625	<0.000244140625	<0.000244140625	<0.000244140625	<0.000244140625	<0.000244140625	<0.000244140625	<0.000244140625	Potassium chromate	0.502989	no	0.0765147	yes	0.00788414	yes	1	no	1	no	1	no	1	no
	potassium hexahydroxoantimonate	>0.005	>0.005	>0.005	>0.005	>0.005	>0.005	>0.005	>0.005	>0.005	>0.005	>0.005	>0.005	0.00308492	0.00262299	0.00354685	>0.005	>0.005	>0.005	>0.005	>0.005	>0.005	0.0048249	0.00411361	>0.005	0.00497891	0.00481218	>0.005	0.0048177	0.00209617	>0.005	0.00396371	0.00252979	>0.005	potassium hexahydroxoantimonate	1	no	1	no	1.62079	no	1	no	1.21545	no	0.969068	no	1	no
Te(VI)	potassium tellurate hydrate	>0.0005	>0.0005	>0.0005	>0.0005	>0.0005	>0.0005	>0.0005	>0.0005	>0.0005	>0.0005	>0.0005	>0.0005	8.44696e-05	1.02264e-05	0.000158713	>0.0005	>0.0005	>0.0005	0.000353857	0.000233885	0.000473828	0.000376994	0.000217334	>0.0005	>0.0005	>0.0005	>0.0005	0.00044441	0.000244141	>0.0005	7.53145e-05	8.98739e-06	0.000141642	potassium tellurate hydrate	1	no	1	no	5.91929	yes	1	no	5.90073	yes	0.753988	no	1.413	no
Te(IV)	Potassium tellurite hydrate	1e-05	1e-05	1e-05	1e-05	1e-05	1e-05	<0.00000244140625	6.72691e-06	<0.00000244140625	<0.00000244140625	<0.00000244140625	<0.00000244140625	1e-05	1e-05	1e-05	<0.00000244140625	<0.00000244140625	<0.00000244140625	<0.00000244140625	<0.00000244140625	<0.00000244140625	<0.00000244140625	<0.00000244140625	<0.00000244140625	<0.00000244140625	<0.00000244140625	<0.00000244140625	<0.00000244140625	<0.00000244140625	<0.00000244140625	<0.00000244140625	<0.00000244140625	2.81095e-06	Potassium tellurite hydrate	1	no	1	yes	0.244141	yes	1	no	1	no	1	no	1	no
Rb	rubidium chloride	0.354114	0.292872	0.415357	>0.5	>0.5	>0.5	>0.5	0.169967	>0.5	0.386554	0.378051	0.395057	0.283949	0.197741	0.370157	0.0173537	<0.000244140625	0.0438921	0.167743	0.116409	0.219077	0.384377	0.370125	0.398629	0.34909	0.325987	0.372193	0.0157008	0.00737777	0.0240238	0.251391	0.251391	>0.5	rubidium chloride	0.708228	no	1.41197	no	1.36135	no	0.0448934	yes	0.0624556	yes	1.10108	no	0.103454	no
Ag	silver chloride	>0.0005	>0.0005	>0.0005	>0.0005	>0.0005	>0.0005	>0.0005	>0.0005	>0.0005	>0.0005	>0.0005	>0.0005	>0.0005	>0.0005	>0.0005	0.000138703	0.000108315	0.000169091	0.00015379	9.03246e-05	0.000217256	>0.0005	>0.0005	>0.0005	>0.0005	>0.0005	>0.0005	>0.0005	>0.0005	>0.0005	>0.0005	>0.0005	>0.0005	silver chloride	1	no	1	no	1	no	0.277406	yes	1	no	1	no	0.901898	no
As(V)	Sodium arsenate dibasic heptahydrate	>0.5	>0.5	>0.5	>0.5	>0.5	>0.5	0.000874477	<0.000244140625	0.00181405	<0.000244140625	<0.000244140625	<0.000244140625	0.00512723	0.000488281	0.0124788	<0.000244140625	<0.000244140625	<0.000244140625	<0.000244140625	<0.000244140625	<0.000244140625	<0.000244140625	<0.000244140625	<0.000244140625	<0.000244140625	<0.000244140625	<0.000244140625	<0.000244140625	<0.000244140625	<0.000244140625	<0.000244140625	<0.000244140625	<0.000244140625	Sodium arsenate dibasic heptahydrate	1	no	0.00174895	yes	0.0476165	yes	1	no	1	no	1	no	1	no
	Sodium bromate	>0.5	0.156726	>0.5	>0.5	>0.5	>0.5	0.166002	0.0486307	0.283373	0.261371	0.239319	0.283424	0.00777454	<0.000244140625	0.0217302	0.318287	0.28389	0.352684	>0.5	>0.5	>0.5	0.284121	0.191666	0.376575	0.043837	0.0178541	0.0698199	0.104981	<0.000244140625	0.220887	0.289986	0.198964	0.381009	Sodium bromate	1	no	0.332004	no	33.6189	yes	1.21776	no	0.362021	no	6.4813	yes	0.636574	yes
Br	sodium bromide	>0.5	>0.5	>0.5	>0.5	>0.5	>0.5	0.448239	0.383795	>0.5	0.354114	0.342096	0.366132	0.302598	0.225036	0.380159	0.353623	0.196069	>0.5	0.378287	0.325069	0.431504	0.354114	0.342543	0.365685	0.353929	0.342222	0.365636	0.378781	0.290932	0.466629	0.405293	0.343719	0.466867	sodium bromide	1	no	0.896479	no	1.17025	no	0.998613	no	0.934585	no	1.00052	no	0.934802	no
	Sodium Chlorate	0.354738	0.284362	0.425115	<0.000244140625	<0.000244140625	<0.000244140625	0.0459309	<0.000244140625	0.144807	0.0244816	<0.000244140625	0.0621811	0.00433282	<0.000244140625	0.0220958	0.009209	<0.000244140625	0.0192859	0.0157027	<0.000244140625	0.0719548	0.0543716	<0.000244140625	0.145955	0.00502415	<0.000244140625	0.0176418	0.000386894	<0.000244140625	0.000834196	0.0087505	0.00329935	0.0142016	Sodium Chlorate	1453.01	yes	0.129478	yes	5.65028	no	0.376159	no	0.0442139	yes	10.822	no	0.586461	no
Cl	Sodium Chloride	0.708204	0.585677	0.830731	0.545413	0.318957	0.771869	0.671231	0.403451	0.93901	0.708204	0.684176	0.732232	0.621641	0.565465	0.677817	0.699182	0.552083	0.846281	0.707443	0.664787	0.750098	0.717536	0.702976	0.732096	0.660312	0.627084	0.69354	0.603467	0.373648	0.833286	0.707639	0.682409	0.73287	Sodium Chloride	1.29847	no	0.947793	no	1.13925	no	0.98726	no	0.852789	no	1.08666	no	0.988323	no
	Sodium Chlorite	>0.005	<0.00000244140625	>0.005	>0.005	<0.00000244140625	>0.005	6.61936e-06	5.46835e-06	7.77037e-06	1.04567e-05	5.72005e-06	1.51933e-05	2.87427e-06	<0.00000244140625	6.91044e-06	<0.00000244140625	<0.00000244140625	<0.00000244140625	<0.00000244140625	<0.00000244140625	<0.00000244140625	<0.00000244140625	<0.00000244140625	<0.00000244140625	<0.00000244140625	<0.00000244140625	<0.00000244140625	<0.00000244140625	<0.00000244140625	<0.00000244140625	<0.00000244140625	<0.00000244140625	<0.00000244140625	Sodium Chlorite	1	no	2.71129	yes	3.63802	no	0.233479	yes	1	no	1	no	1	no
	Sodium cyanide	>0.05	>0.05	>0.05	0.0188778	0.0148542	0.0229014	0.0103579	>0.05	0.0153405	>0.05	>0.05	>0.05	>0.05	>0.05	>0.05	>0.05	>0.05	>0.05	>0.05	>0.05	>0.05	0.00124895	0.000258744	0.00223915	0.000184877	0.000139837	0.000229917	0.000101378	6.03216e-05	0.000142434	>0.05	>0.05	>0.05	Sodium cyanide	2.64861	yes	0.207158	yes	1	no	1	no	0.00202755	yes	6.75556	yes	1	yes
F	sodium fluoride	0.354114	0.292872	0.415357	0.0115714	0.00611779	0.017025	0.00290254	0.00223033	0.00357476	0.00111132	0.000869591	0.00135305	0.000496749	<0.000244140625	0.00129176	<0.000244140625	<0.000244140625	<0.000244140625	0.000477354	<0.000244140625	0.000753892	0.00109734	0.00092223	0.00127245	0.000322203	0.000286616	0.000357791	<0.000244140625	<0.000244140625	<0.000244140625	<0.000244140625	<0.000244140625	<0.000244140625	sodium fluoride	30.6025	yes	0.00819663	yes	2.23719	no	0.219685	yes	1	no	3.40574	yes	0.511445	yes
	Sodium Fluorophosphate	0.354114	0.292872	0.415357	0.0851675	0.0370547	0.13328	0.0322459	0.0110673	0.0534245	0.353486	0.295492	0.411479	0.0815372	0.0367431	0.126331	<0.000244140625	<0.000244140625	0.000479516	0.00157886	<0.000244140625	0.00303923	0.353728	0.287272	0.420185	0.0300583	0.0122997	0.0478169	<0.000244140625	<0.000244140625	<0.000244140625	<0.000244140625	<0.000244140625	<0.000244140625	Sodium Fluorophosphate	4.15786	yes	0.0910608	yes	4.33527	yes	0.000690666	yes	1	no	11.7681	yes	0.154631	yes
	Sodium hypochlorite	>0.005	>0.005	>0.005	>0.005	>0.005	>0.005	0.00331953	0.00218069	0.00445838	>0.005	>0.005	>0.005	0.000534378	<0.00000244140625	0.00117973	>0.005	>0.005	>0.005	>0.005	>0.005	>0.005	>0.005	<0.00000244140625	>0.005	>0.005	>0.005	>0.005	0.0022825	0.00113969	0.00342532	>0.005	<0.00000244140625	>0.005	Sodium hypochlorite	1	yes	0.663907	yes	9.35668	yes	1	no	0.456501	no	1	no	1	no
	Sodium hypophosphite monohydrate	0.354114	0.292872	0.415357	0.171091	0.0455532	0.296629	>0.5	<0.000244140625	>0.5	0.354114	0.342096	0.366132	0.305552	0.249313	0.36179	0.353599	0.139385	>0.5	0.353596	0.334061	0.37313	>0.5	0.404021	>0.5	0.380064	0.139788	>0.5	0.146424	<0.000244140625	0.343534	0.451252	0.0128105	>0.5	Sodium hypophosphite monohydrate	2.06974	no	1.41197	no	1.15893	no	0.998546	no	0.324484	no	1.31557	no	1.00001	no
	sodium iodate	0.0354114	0.0292872	0.0415357	0.00450493	-0.00147496	0.0104848	0.00777342	0.00638359	0.00916326	0.00849404	0.00478744	0.0122006	0.000208282	<0.0000244140625	0.000448435	0.00472144	0.00422955	0.00521333	0.00541183	<0.0000244140625	0.0146853	0.012359	0.0070159	0.017702	0.00352852	0.0023244	0.00473263	0.000644522	0.000233719	0.00105532	0.00274754	0.000709755	0.00478533	sodium iodate	7.8606	yes	0.219517	yes	40.7814	yes	0.555854	no	0.234581	no	3.50259	yes	0.87243	yes
I	sodium iodide	0.354114	0.292872	0.415357	0.319295	0.244396	0.394193	0.236507	0.161302	0.311712	0.330378	0.301626	0.35913	0.125332	0.0697469	0.180917	0.0593727	0.0293682	0.0893772	0.124346	0.108843	0.139849	0.354114	0.342543	0.365685	0.303784	0.0434327	>0.5	0.107119	<0.000244140625	0.25207	>0.5	<0.000244140625	>0.5	sodium iodide	1.10905	no	0.667885	no	2.63603	yes	0.179712	yes	0.214238	no	1.16568	no	0.477481	no
As(III)	Sodium m-arsenite	0.000495423	0.000488281	0.00113407	>0.0005	>0.0005	>0.0005	<0.000244140625	<0.000244140625	<0.000244140625	<0.000244140625	<0.000244140625	<0.000244140625	0.00339926	0.000488281	0.0134384	<0.000244140625	<0.000244140625	<0.000244140625	<0.000244140625	<0.000244140625	<0.000244140625	<0.000244140625	<0.000244140625	<0.000244140625	<0.000244140625	<0.000244140625	<0.000244140625	<0.000244140625	<0.000244140625	<0.000244140625	<0.000244140625	<0.000244140625	<0.000244140625	Sodium m-arsenite	0.990847	no	0.484434	no	0.0718217	yes	1	no	1	no	1	no	1	no
	Sodium metasilicate	<0.000244140625	<0.000244140625	<0.000244140625	<0.000244140625	<0.000244140625	<0.000244140625	<0.000244140625	<0.000244140625	<0.000244140625	<0.000244140625	<0.000244140625	<0.000244140625	<0.000244140625	<0.000244140625	<0.000244140625	<0.000244140625	<0.000244140625	<0.000244140625	<0.000244140625	<0.000244140625	<0.000244140625	<0.000244140625	<0.000244140625	<0.000244140625	<0.000244140625	<0.000244140625	0.000405987	<0.000244140625	<0.000244140625	<0.000244140625	<0.000244140625	<0.000244140625	<0.000244140625	Sodium metasilicate	1	no	1	no	1	no	1	no	1	no	1	no	1	no
V(V)	Sodium metavanadate	>0.05	>0.05	>0.05	>0.05	>0.05	>0.05	0.00862229	0.00355954	0.013685	0.00326395	0.00219079	0.00433712	0.00694199	0.00219079	0.0164652	7.92516e-05	<0.0000244140625	0.000249258	0.00234435	0.000878501	0.0038102	0.0133945	0.0108915	0.0158976	<0.0000244140625	<0.0000244140625	<0.0000244140625	9.97083e-05	6.23463e-05	0.00013707	0.000432189	6.17831e-05	0.000802595	Sodium metavanadate	1	no	0.172446	yes	0.470176	no	0.0242809	yes	0.230705	no	548.64	yes	0.0338054	yes
Mo	Sodium molybdate	0.354114	0.292872	0.415357	0.261549	0.192913	0.330184	0.230562	0.0847566	0.376368	0.369412	0.356196	0.382629	0.213558	0.149575	0.27754	0.0203043	0.0117796	0.028829	0.16197	0.133734	0.190206	0.354114	0.342543	0.365685	0.337072	0.317809	0.356335	0.0033914	0.00132571	0.0054571	0.00262142	0.00176165	0.00348119	Sodium molybdate	1.35391	no	0.651096	no	1.7298	no	0.0549637	yes	1.29373	no	1.05056	no	0.125359	no
Nitrate	Sodium nitrate	>0.5	>0.5	>0.5	>0.5	>0.5	>0.5	0.399789	0.331116	0.468463	0.354114	0.342096	0.366132	>0.5	>0.5	>0.5	0.275437	0.0608184	0.490056	0.353583	0.186268	>0.5	0.382789	0.291639	0.47394	0.354114	0.342749	0.36548	0.323659	0.250061	0.397258	>0.5	>0.5	>0.5	Sodium nitrate	1	no	0.799579	no	0.708228	no	0.77782	no	0.647319	no	1.08098	no	0.77899	no
	Sodium nitrite	>0.05	>0.05	>0.05	>0.05	>0.05	>0.05	0.00881381	0.00852799	0.00909964	0.0228112	0.021842	0.0237805	0.0148007	0.0125808	0.0170206	0.0173097	0.016246	0.0183733	0.0230409	0.0179327	0.028149	0.0416146	0.0284257	>0.05	0.015343	0.0131014	0.0175846	0.0038859	0.00309695	0.00467486	0.00662926	0.00512259	0.00813593	Sodium nitrite	1	no	0.176276	yes	1.54123	no	0.758822	no	0.586175	no	2.71228	yes	0.751258	yes
	Sodium perchlorate monohydrate	0.354114	0.292872	0.415357	0.00553725	0.00224	0.0173075	0.0894017	0.0715234	0.10728	0.0949974	0.085663	0.104332	0.069849	0.0165822	0.123116	0.0671547	0.0573903	0.0769191	0.234728	0.0723306	0.397126	0.105946	0.085822	0.126071	0.082038	0.0598403	0.104236	0.117005	0.0152155	0.218795	0.355758	0.278003	0.433513	Sodium perchlorate monohydrate	63.9513	yes	0.252466	yes	1.36004	no	0.706911	no	0.328891	yes	1.29143	no	0.286096	no
	Sodium periodate	0.000101113	7.43617e-05	0.000127864	8.25e-05	6.3234e-05	0.0001346	0.000771972	0.000692351	0.000851593	0.000813375	0.000365531	0.00126122	0.000146233	<0.0000244140625	0.000286718	0.00551868	0.00229315	0.0087442	0.0273889	0.0153453	0.0394325	0.00235204	0.000935562	0.00376852	0.000326198	0.000276137	0.000376258	0.001564	0.00110176	0.00202624	0.00234925	0.0011342	0.00356429	Sodium periodate	1.22561	yes	7.63475	yes	5.56217	yes	6.78491	yes	0.665746	no	7.21047	yes	0.201493	yes
	Sodium phosphate monobasic monohydrate	0.354114	0.292872	0.415357	0.12771	0.0336148	0.221804	0.015653	0.00928903	0.022017	0.306761	0.268393	0.345129	0.00225183	<0.000244140625	0.00487687	0.0501804	0.00447552	0.0958853	0.030347	<0.000244140625	0.092341	0.353642	0.234636	0.472648	0.307705	<0.000244140625	>0.5	0.0737521	<0.000244140625	0.189172	>0.5	<0.000244140625	>0.5	Sodium phosphate monobasic monohydrate	2.77281	yes	0.0442032	yes	136.227	yes	0.163581	yes	0.147504	no	1.14929	no	1.65355	no
	Sodium phosphite dibasic pentahydrate	>0.5	0.468575	>0.5	0.19673	0.025027	0.368433	0.309201	0.234808	0.383595	0.353564	0.273856	0.433272	0.118273	0.0661707	0.170376	<0.000244140625	<0.000244140625	<0.000244140625	<0.000244140625	<0.000244140625	<0.000244140625	0.353618	0.148795	>0.5	0.00203177	<0.000244140625	0.00716539	<0.000244140625	<0.000244140625	<0.000244140625	<0.000244140625	<0.000244140625	<0.000244140625	Sodium phosphite dibasic pentahydrate	2.54155	no	0.618403	yes	2.98939	yes	0.000690513	yes	1	no	174.044	yes	1	yes
	Sodium pyrophosphate dibasic	0.00853538	0.00133323	0.0157375	0.000853735	0.000355171	0.0013523	0.00235448	0.0019038	0.00280517	0.0360793	0.0354459	0.0367126	0.00433708	0.0027734	0.00590077	0.0293796	<0.0000244140625	>0.05	>0.05	<0.0000244140625	>0.05	0.0254062	0.0230249	0.0277874	0.00178061	0.00106089	0.00250033	0.000225714	0.000136679	0.000314749	0.000847782	0.000385482	0.00131008	Sodium pyrophosphate dibasic	9.99769	yes	0.27585	no	8.31878	yes	0.814306	no	0.26624	yes	14.2682	yes	0.587591	yes
Se(VI)	Sodium selenate	0.25069	0.205893	0.295487	0.162693	0.0934972	0.23189	0.062534	0.0420464	0.0830216	0.354114	0.342096	0.366132	0.188821	0.151862	0.22578	<0.000244140625	<0.000244140625	<0.000244140625	<0.000244140625	<0.000244140625	<0.000244140625	0.299861	0.27176	0.327962	0.29002	0.206502	0.373539	<0.000244140625	<0.000244140625	<0.000244140625	<0.000244140625	<0.000244140625	<0.000244140625	Sodium selenate	1.54087	no	0.249448	yes	1.8754	no	0.00068944	yes	1	no	1.03393	no	1	no
Se(IV)	Sodium selenite pentahydrate	0.25	0.1	0.3	0.112	0.094	0.12	<0.000244140625	<0.000244140625	<0.000244140625	<0.000244140625	<0.000244140625	<0.000244140625	0.25	0.1	0.3	<0.000244140625	<0.000244140625	<0.000244140625	<0.000244140625	<0.000244140625	<0.000244140625	<0.000244140625	<0.000244140625	<0.000244140625	<0.000244140625	<0.000244140625	<0.000244140625	<0.000244140625	<0.000244140625	<0.000244140625	<0.000244140625	<0.000244140625	<0.000244140625	Sodium selenite pentahydrate	2.23214	no	0.000976562	yes	0.000976562	yes	1	no	1	no	1	no	1	no
Sulfate	Sodium sulfate	0.354114	0.292872	0.415357	0.317027	0.188407	0.445646	0.18275	0.115131	0.250368	0.455314	0.334063	>0.5	0.311127	0.252081	0.370172	0.356054	0.3125	0.399609	0.383556	0.350603	0.416509	>0.5	>0.5	>0.5	>0.5	0.107114	>0.5	>0.5	>0.5	>0.5	>0.5	>0.5	>0.5	Sodium sulfate	1.11699	no	0.516075	no	1.46344	no	0.781997	no	1	no	1	no	0.928299	no
	sodium sulfite	>0.5	>0.5	>0.5	0.00200131	6.51199e-05	0.00393751	0.0317036	0.0181882	0.0452191	0.00758338	0.00410538	0.0110614	0.00111793	0.000295573	0.00194028	0.00026134	<0.000244140625	0.000441393	<0.000244140625	<0.000244140625	<0.000244140625	0.00169985	0.000848758	0.00255093	<0.000244140625	<0.000244140625	<0.000244140625	0.000450291	<0.000244140625	0.00102673	0.000390566	<0.000244140625	0.00106067	sodium sulfite	249.836	yes	0.0634073	yes	6.78342	yes	0.0344622	yes	1.15292	no	6.96257	yes	1.07045	yes
	sodium tetraborate decahydrate	>0.005	>0.005	>0.005	>0.005	>0.005	>0.005	>0.005	>0.005	>0.005	>0.005	>0.005	>0.005	0.00315767	<0.00000244140625	>0.005	>0.005	>0.005	>0.005	>0.005	>0.005	>0.005	>0.005	>0.005	>0.005	>0.005	>0.005	>0.005	>0.005	>0.005	>0.005	>0.005	>0.005	>0.005	sodium tetraborate decahydrate	1	no	1	no	1.58345	no	1	no	1	no	1	no	1	no
	Sodium thiophosphate tribasic hydrate	>0.05	>0.05	>0.05	>0.05	>0.05	>0.05	>0.05	<0.0000244140625	>0.05	>0.05	>0.05	>0.05	0.0209506	0.00872006	0.0331811	>0.05	>0.05	>0.05	>0.05	>0.05	>0.05	0.0330779	0.0304014	0.0357544	0.0421995	0.0409815	0.0434175	>0.05	>0.05	>0.05	>0.05	>0.05	>0.05	Sodium thiophosphate tribasic hydrate	1	no	1	no	2.38657	yes	1	no	1	no	0.783846	no	1	no
	Sodium thiosulfate	>0.5	>0.5	>0.5	0.0575529	0.0235452	0.0915606	0.360074	0.186532	>0.5	0.363441	0.349594	0.377288	0.184823	0.062272	0.307375	0.318314	0.196392	0.440236	0.354603	0.341271	0.367935	0.360106	0.353231	0.366981	0.31937	0.237877	0.400863	0.386325	0.315636	0.457014	>0.5	>0.5	>0.5	Sodium thiosulfate	8.68766	yes	0.720148	no	1.96642	no	0.875834	no	0.77265	no	1.12755	no	0.897662	no
W	Sodium tungstate dihydrate	>0.5	>0.5	>0.5	>0.5	>0.5	>0.5	0.236527	0.0402521	0.432801	0.000538553	<0.000244140625	0.00126321	0.0212581	<0.000244140625	0.0462075	<0.000244140625	<0.000244140625	<0.000244140625	<0.000244140625	<0.000244140625	<0.000244140625	0.0204839	0.0106332	0.0303346	0.00116731	0.000249169	0.00208546	0.00330754	0.00121915	0.00539593	<0.000244140625	<0.000244140625	<0.000244140625	Sodium tungstate dihydrate	1	no	0.473054	yes	0.025334	no	0.453327	no	13.5477	yes	17.5479	yes	1	yes
Sr	Strontium chloride	0.354114	0.292872	0.415357	0.370497	0.240889	0.500106	0.261452	0.250918	0.271985	0.0277114	0.021346	0.0340769	0.0127695	0.00978745	0.0157515	0.000331967	<0.000244140625	0.000706865	<0.000244140625	<0.000244140625	0.000777507	0.0171733	0.0133744	0.0209721	<0.000244140625	<0.000244140625	<0.000244140625	<0.000244140625	<0.000244140625	<0.000244140625	<0.000244140625	<0.000244140625	<0.000244140625	Strontium chloride	0.95578	no	0.738326	no	2.17013	yes	0.0119794	yes	1	no	70.3418	yes	1.35974	yes
Th	Thallium(I) acetate	>0.005	>0.005	>0.005	0.00295045	0.000364923	0.00553598	<0.00000244140625	<0.00000244140625	<0.00000244140625	<0.00000244140625	<0.00000244140625	<0.00000244140625	<0.00000244140625	<0.00000244140625	<0.00000244140625	<0.00000244140625	<0.00000244140625	<0.00000244140625	<0.00000244140625	<0.00000244140625	<0.00000244140625	<0.00000244140625	<0.00000244140625	<0.00000244140625	<0.00000244140625	<0.00000244140625	<0.00000244140625	<0.00000244140625	<0.00000244140625	<0.00000244140625	<0.00000244140625	<0.00000244140625	<0.00000244140625	Thallium(I) acetate	1.69466	no	0.000488281	yes	1	no	1	no	1	no	1	no	1	no
V(III)	vanadium chloride	0.000126758	>0.005	0.000469444	0.000534	0.0002467	0.900786	0.000520215	0.000455926	0.000584503	>0.005	0.00471014	>0.005	>0.005	>0.005	>0.005	0.0033161	<0.00000244140625	>0.005	0.003324	0.00260849	0.0040395	0.00415161	0.00406356	0.00423966	0.00204018	0.00110407	0.00297628	0.00250668	0.000463454	0.00454991	0.00224831	0.000145173	0.00435144	vanadium chloride	0.237375	no	4.104	no	1	no	0.66322	no	1.11492	no	2.03492	yes	0.997625	yes
Zn	Zinc chloride	0.0017679	<0.0012	0.00378835	0.0045	0.003145	>0.005	7.04036e-05	5.9762e-05	8.10452e-05	0.00261785	0.00210375	0.00313194	0.000579592	0.000343066	0.000816119	<0.00000244140625	<0.00000244140625	<0.00000244140625	<0.00000244140625	<0.00000244140625	<0.00000244140625	0.00254761	0.00199086	0.00310437	0.00272195	0.00242368	0.00302022	<0.00000244140625	<0.00000244140625	4.33536e-06	<0.00000244140625	<0.00000244140625	<0.00000244140625	Zinc chloride	0.392866	no	0.0398234	yes	4.51671	yes	0.0009326	yes	1	no	0.935951	no	1	no
	Zinc-NTA	0.00354114	0.00292872	0.00415357	>0.005	>0.005	>0.005	0.00368343	0.00361824	0.00374862	>0.005	>0.005	>0.005	>0.005	>0.005	>0.005	>0.005	>0.005	>0.005	>0.005	>0.005	>0.005	>0.005	>0.005	>0.005	>0.005	>0.005	>0.005	>0.005	>0.005	>0.005	>0.005	>0.005	>0.005	Zinc-NTA	0.708228	no	1.04018	no	1	no	1	no	1	no	1	no	1	no

## Sheet: Table S6-Arrayed Isolates 
Table S6. Arrayed ORFRC isolate sensitivity to individual components and mixtures of compounds at the average concentrations in groundwater samples with >5% Rhodanobacter. % Inhibition relative to controls is reported, and significant inhibition is indicated for cultures inhibited more than 2 standard deviations below the mean of positive control no stress cultures.
Notes:
Isolate ID	Internal ENIGMA isolate ID
RDP Taxonomic assignment	taxonomy based on RDP classifier, Wang, Q, G. M. Garrity, J. M. Tiedje, and J. R. Cole. 2007. Naïve Bayesian Classifier for Rapid Assignment of rRNA Sequences into the New Bacterial Taxonomy. Appl Environ Microbiol. 73(16):5261-7.
GenBank Accession number	NCBI GenBank accesion number for 16S V4 sequences (or whole genome sequence for N2E2 only)
Isolation conditions	Growth condions used for isolation, R2A and Basal medium recipes are in Table S2, TSA (tryptic soy agar), TSB (tryptic soy broth), Noble agar, Eugon, LB, Potato Dextrose agar are standard microbial cultivation media used at indicated dilutions under either aerobic or anaerobic conditions at the indicated temperatures. When added, donor/acceptor are at concentrations of 5-20 mM.
Groundwater well source	ORFRC groundwater well from which isolate was obtained
16S V4 Sequence type in PTMW02	If isolate 16S V4 sequence is an exact match with the two dominant Pseudomonas populations in groundwater well PTMW02, Type 1 and Type 2 are indicated
Contaminated well isolate?	"Yes" if the isolate was obtained from one of the most contaminated wells, "No" if not.
Isolate Data								% growth relative to control																	Growth inhibition?
Isolate ID	RDP Taxonomic assignment	GenBank Accession number	Isolation conditions	Groundwater well source	16S V4 Sequence type in PTMW02	Contaminated well isolate?	U, Mn, Al, Cd, Zn, Co, Ni, pH 4	Ca	Nitrate	Cr(VI)	Cr(III)	All other parameters, pH 7	ph4	ph5	ph6	U	Mn	Al	Cd	Zn	Co	Ni	U, Mn, Al, Cd, Zn, Co, Ni, pH 7	U, Mn, Al, Cd, Zn, Co, Ni, pH 4	Ca	Nitrate	Cr(VI)	Cr(III)	All other parameters, pH 7	ph4	ph5	ph6	U	Mn	Al	Cd	Zn	Co	Ni	U, Mn, Al, Cd, Zn, Co, Ni, pH 7
FW300-N2E2	Proteobacteria,Gammaproteobacteria,Pseudomonadales,Pseudomonadaceae,Pseudomonas	GCA_001623525.1	Basal, Propionate/Nitrate, anaerobic, 30°C	FW300		No	9.854	106.226	100.896	89.1795	106.782	93.3103	42.9657	61.3485	86.8418	65.5168	53.2985	84.9672	90.2041	90.3839	87.6619	89.67	74.6999	Yes	No	No	Yes	No	Yes	Yes	No	No	Yes	Yes	No	No	Yes	No	No	Yes
FW104-10B01	Proteobacteria,Gammaproteobacteria,Xanthomonadales,Xanthomonadaceae,Rhodanobacter	MH719766	R2A, aerobic, 30°C	FW104		Yes	88.2615	96.9436	97.6757	98.4078	91.8009	98.5176	92.4872	92.0571	92.6245	92.5128	92.7526	95.0403	93.2467	92.6794	91.8192	95.4795	96.7057	No	No	No	No	No	No	No	No	No	No	No	No	No	No	No	No	No
FW104-10F02	Proteobacteria,Gammaproteobacteria,Xanthomonadales,Xanthomonadaceae,Rhodanobacter	MH719772	R2A, aerobic, 30°C	FW104		Yes	86.4694	99.8586	100.613	101.367	94.5612	101.48	95.2682	94.8252	95.4096	95.2946	95.5415	97.898	96.0505	95.4661	94.5801	98.3505	99.6135	No	No	No	No	No	No	No	No	No	No	No	No	No	No	No	No	No
FW510-T8	Proteobacteria,Gammaproteobacteria,Xanthomonadales,Xanthomonadaceae,Rhodanobacter	MH719771	TSA, 100 micromolar Mn, pH 5, aerobic, 30°C	FW510		Yes	87.3801	100.232	100.975	101.718	95.0135	101.829	95.7099	95.2735	95.8492	95.7359	95.9792	98.3007	96.4806	95.9049	95.032	98.7464	99.9907	No	No	No	No	No	No	No	No	No	No	No	No	No	No	No	No	No
FW104-T7	Proteobacteria,Gammaproteobacteria,Xanthomonadales,Xanthomonadaceae,Rhodanobacter	MH719770	TSA, aerobic, 30°C	FW104		Yes	80.2654	94.9424	95.6461	96.3497	89.9991	96.4553	90.6588	90.2454	90.7907	90.6834	90.9139	93.1129	91.3889	90.8435	90.0167	93.535	94.7137	No	No	No	No	No	No	No	No	No	No	No	No	No	No	No	No	No
FW104-R8	Proteobacteria,Gammaproteobacteria,Xanthomonadales,Xanthomonadaceae,Rhodanobacter	MH719769	R2A, aerobic, 30°C	FW104		Yes	95.1034	109.841	110.64	111.44	104.226	111.56	104.976	104.506	105.125	105.004	105.265	107.763	105.805	105.185	104.246	108.243	109.581	No	No	No	No	No	No	No	No	No	No	No	No	No	No	No	No	No
FW104-R3	Proteobacteria,Gammaproteobacteria,Xanthomonadales,Xanthomonadaceae,Rhodanobacter	MH719767	R2A, aerobic, 30°C	FW104		Yes	85.2822	104.607	105.355	106.102	99.3552	106.214	100.056	99.6169	100.196	100.082	100.327	102.663	100.832	100.252	99.3739	103.112	104.364	No	No	No	No	No	No	No	No	No	No	No	No	No	No	No	No	No
FW104-R5	Proteobacteria,Gammaproteobacteria,Xanthomonadales,Xanthomonadaceae,Rhodanobacter	MH719768	R2A, aerobic, 30°C	FW104		Yes	84.5754	98.4847	99.2284	99.9721	93.2602	100.084	93.9574	93.5205	94.0969	93.9835	94.227	96.5511	94.729	94.1526	93.2788	96.9973	98.243	No	No	No	No	No	No	No	No	No	No	No	No	No	No	No	No	No
FW510-R12	Proteobacteria,Gammaproteobacteria,Xanthomonadales,Xanthomonadaceae,Rhodanobacter	MH719773	R2A, 100 micromolar Mn, aerobic, 30°C	FW510		Yes	84.6175	94.5769	95.3048	96.0328	89.4631	96.1419	90.1456	89.7179	90.2821	90.1711	90.4095	92.6843	90.9008	90.3367	89.4813	93.121	94.3403	No	No	No	No	No	No	No	No	No	No	No	No	No	No	No	No	No
FW305-57	Proteobacteria,Gammaproteobacteria,Pseudomonadales,Pseudomonadaceae,Pseudomonas	MH795756	1/25 TSA, aerobic, 30°C	FW305		No	23.744	102.763	100.903	62.8248	106.337	124.173	29.3973	92.2039	102.088	19.7319	53.9072	62.1319	74.1862	80.186	84.4716	91.1644	80.879	Yes	No	No	Yes	No	No	Yes	No	No	Yes	Yes	Yes	Yes	Yes	Yes	No	Yes
GW460-12-10-14-TSB1	Proteobacteria,Gammaproteobacteria,Pseudomonadales,Pseudomonadaceae,Pseudomonas	MH795655	1/10 TSB, aerobic, 30°C	GW460		No	17.6952	110.684	63.4131	66.5617	103.904	126.154	10.6213	80.7935	82.3887	22.3342	62.8254	59.9496	98.0479	96.5155	84.9286	97.691	83.0395	Yes	No	Yes	Yes	No	No	Yes	Yes	Yes	Yes	Yes	Yes	No	No	Yes	No	Yes
GW704-E2	Proteobacteria,Gammaproteobacteria,Pseudomonadales,Pseudomonadaceae,Pseudomonas	MH795653	Noble Agar, 20mM Lactate, 40mM Nitrate, anaerobic, 30°C	GW704		No	17.1784	123.223	140.247	21.0243	108.865	99.1475	8.35844	92.1479	93.0966	79.559	49.484	57.0989	89.866	79.4308	82.7896	112.275	113.172	Yes	No	No	Yes	No	No	Yes	Yes	Yes	Yes	Yes	Yes	Yes	Yes	Yes	No	No
FW305-28	Proteobacteria,Gammaproteobacteria,Pseudomonadales,Pseudomonadaceae,Pseudomonas	MH795690	1/10 LB, aerobic, 30°C	FW305		No	12.5401	102.36	124.165	9.89081	70.5845	68.6898	13.648	54.1265	69.1073	11.3359	17.2126	18.3687	92.052	83.9274	85.4046	82.2254	104.608	Yes	No	No	Yes	Yes	Yes	Yes	Yes	Yes	Yes	Yes	Yes	No	Yes	No	Yes	No
FW305-78	Proteobacteria,Gammaproteobacteria,Pseudomonadales,Pseudomonadaceae,Pseudomonas	MH795671	1/25 LB, aerobic, 30°C	FW305		No	10.2114	113.303	116.29	8.27411	88.4986	80.2245	10.2657	43.0181	61.395	5.28674	16.4215	31.0868	87.3761	102.874	88.3357	106.006	112.271	Yes	No	No	Yes	No	Yes	Yes	Yes	Yes	Yes	Yes	Yes	No	No	No	No	No
GW531-R1	Proteobacteria,Gammaproteobacteria,Pseudomonadales,Pseudomonadaceae,Pseudomonas	MH795710	R2A, aerobic, 30°C	GW531		No	1.72283	106.525	131.178	47.5438	107.033	115.15	48.338	90.0361	96.8508	44.8116	64.223	71.403	99.1859	98.8841	91.6405	71.0536	124.761	Yes	No	No	Yes	No	No	Yes	Yes	No	Yes	Yes	Yes	No	No	Yes	Yes	No
FW300-N1A1	Proteobacteria,Gammaproteobacteria,Pseudomonadales,Pseudomonadaceae,Pseudomonas	MH795769	Basal, Acetate/Nitrate, anaerobic, 30°C	FW300		No	8.29392	102.98	101.111	93.6237	102.424	87.8535	59.798	65.3283	84.4823	42.4747	53.0303	78.0303	87.9924	79.4192	90.5934	84.5833	85.9848	Yes	No	No	No	No	No	Yes	Yes	No	Yes	Yes	Yes	No	Yes	No	No	No
GW531-T4	Proteobacteria,Gammaproteobacteria,Pseudomonadales,Pseudomonadaceae,Pseudomonas	MH795709	TSA, aerobic, 30°C	GW531		No	8.989	109.344	75.8342	84.7524	102.07	113.137	41.8059	82.9895	90.0559	40.3096	61.4792	73.1084	96.115	89.8189	85.4191	82.1155	87.0338	Yes	No	Yes	Yes	No	No	Yes	Yes	Yes	Yes	Yes	Yes	No	Yes	Yes	Yes	Yes
FW507-12TSA	Proteobacteria,Gammaproteobacteria,Pseudomonadales,Pseudomonadaceae,Pseudomonas	MH795737	TSA, aerobic, 30°C	FW507		No	11.549	95.384	97.5145	73.8304	105.463	87.5475	40.2542	80.9817	88.7685	48.6015	81.1437	74.715	93.889	86.3888	69.6692	91.4222	95.1224	Yes	No	No	Yes	No	Yes	Yes	Yes	Yes	Yes	Yes	Yes	No	Yes	Yes	No	No
GW456-E7	Proteobacteria,Gammaproteobacteria,Pseudomonadales,Pseudomonadaceae,Pseudomonas	MH795724	Eugon, anaerobic, 30°C	GW456		No	2.98794	114.253	125.354	65.6516	119.016	63.4207	51.4164	74.2564	102.567	74.8938	50.8499	59.0652	103.931	103.948	86.1898	86.42	107.064	Yes	No	No	Yes	No	Yes	Yes	Yes	No	Yes	Yes	Yes	No	No	Yes	Yes	No
GW460-C3	Proteobacteria,Gammaproteobacteria,Pseudomonadales,Pseudomonadaceae,Pseudomonas	MH795715	Basal, Glycerol/Nitrate, anaerobic, 30°C	GW460		No	17.95	108.439	153.025	95.1205	106.384	105.754	53.0029	78.6303	90.0743	50.642	53.9941	77.3868	86.8484	84.0369	82.6312	96.1298	111.881	Yes	No	No	No	No	No	Yes	Yes	No	Yes	Yes	Yes	No	No	No	No	No
GW704-F5	Proteobacteria,Gammaproteobacteria,Pseudomonadales,Pseudomonadaceae,Pseudomonas	MH795706	Noble Agar, Glucose/Nitrate, anaerobic, 30°C	GW704		No	14.6604	116.69	129.581	61.6406	118.52	103.523	56.377	100.202	100.089	65.2684	64.4263	87.2783	98.8906	86.4523	89.076	87.7318	105.887	Yes	No	No	Yes	No	No	Yes	No	No	Yes	Yes	No	No	No	No	No	No
GW460-12	Proteobacteria,Gammaproteobacteria,Pseudomonadales,Pseudomonadaceae,Pseudomonas	MH795719	Basal, Formate/Nitrate, anaerobic, 30°C	GW460		No	6.38039	103.37	105.739	71.945	104.582	108.775	46.9195	90.2444	92.6816	34.4475	59.9088	81.8572	96.1536	91.2792	92.8178	93.4168	100.252	Yes	No	No	Yes	No	No	Yes	Yes	Yes	Yes	Yes	Yes	No	Yes	Yes	No	No
GW460-7	Proteobacteria,Gammaproteobacteria,Pseudomonadales,Pseudomonadaceae,Pseudomonas	MH795717	Basal, Benzoate/Nitrate, anaerobic, 30°C	GW460		No	11.6157	116.065	142.726	85.6928	105.911	100.323	52.7075	80.03	94.8254	65.1296	58.7157	70.7773	83.2595	77.3864	81.472	91.1453	112.49	Yes	No	No	No	No	No	Yes	Yes	No	Yes	Yes	Yes	No	Yes	No	No	No
FW305-25	Proteobacteria,Gammaproteobacteria,Pseudomonadales,Pseudomonadaceae,Pseudomonas	MH795761	1/10 LB, aerobic, 30°C	FW305		No	14.2448	109.395	72.4461	43.3263	100.592	124.27	14.0729	68.417	102.807	15.1041	56.941	41.0349	87.932	105.518	99.3699	112.297	93.2595	Yes	No	Yes	Yes	No	No	Yes	Yes	No	Yes	Yes	Yes	Yes	No	No	No	Yes
GW456-12-1-14-TSB6	Proteobacteria,Gammaproteobacteria,Pseudomonadales,Pseudomonadaceae,Pseudomonas	MH795666	1/10 TSB, aerobic, 30°C	GW456		No	16.7544	123.936	108.556	87.626	109.608	117.263	13.5784	76.3672	92.961	66.0541	36.4172	35.5607	95.1378	120.742	107.039	143.902	91.7834	Yes	No	No	Yes	No	No	Yes	Yes	Yes	Yes	Yes	Yes	Yes	No	No	No	Yes
FW305-3	Proteobacteria,Gammaproteobacteria,Pseudomonadales,Pseudomonadaceae,Pseudomonas	MH795760	1/10 TSA, aerobic, 30°C	FW305		No	32.8703	133.662	126.933	49.0475	97.3683	146.955	19.6706	96.2429	105.457	27.3138	110.427	53.1974	96.8759	82.1523	121.822	87.7088	119.243	Yes	No	No	Yes	No	No	Yes	No	No	Yes	No	Yes	No	Yes	No	No	No
GW458-11-26-14-LB4	Proteobacteria,Gammaproteobacteria,Pseudomonadales,Pseudomonadaceae,Pseudomonas	MH795662	1/10 LB, aerobic, 30°C	GW458		No	16.4956	101.284	103.83	69.1609	80.3296	96.8694	16.0689	81.6245	90.071	50.0166	43.174	46.7351	81.6687	86.2009	91.7338	98.797	82.5957	Yes	No	No	Yes	Yes	Yes	Yes	Yes	Yes	Yes	Yes	Yes	Yes	Yes	Yes	No	Yes
FW305-76	Proteobacteria,Gammaproteobacteria,Pseudomonadales,Pseudomonadaceae,Pseudomonas	MH795672	1/10 LB, aerobic, 30°C	FW305		No	10.531	113.814	134.104	19.3655	103.349	98.5019	6.1247	73.5404	84.9526	49.0196	20.7314	37.7616	113.792	89.2487	106.83	95.2633	91.584	Yes	No	No	Yes	No	No	Yes	No	No	Yes	Yes	Yes	No	No	No	No	No
GW456-L12	Proteobacteria,Gammaproteobacteria,Pseudomonadales,Pseudomonadaceae,Pseudomonas	MH795723	LB, anaerobic, 30°C	GW456		No	23.8217	111.438	106.819	68.2204	117.917	114.143	45.9742	84.7801	102.288	50.1615	67.6001	77.3877	103.356	102.184	96.6355	87.2959	93.8957	Yes	No	No	Yes	No	No	Yes	Yes	No	Yes	Yes	Yes	No	No	No	Yes	No
GW456-L14	Proteobacteria,Gammaproteobacteria,Pseudomonadales,Pseudomonadaceae,Pseudomonas	MH795722	LB, anaerobic, 30°C	GW456		No	13.5488	109.685	131.247	70.1296	115.437	95.6131	54.4119	84.6476	103.733	56.6573	73.4207	82.5714	91.4606	87.3236	84.0171	108.024	101.134	Yes	No	No	Yes	No	No	Yes	Yes	No	Yes	Yes	Yes	Yes	Yes	Yes	No	No
FW215-R2	Proteobacteria,Gammaproteobacteria,Pseudomonadales,Pseudomonadaceae,Pseudomonas	MH795773	R2A, aerobic, 30°C	FW215		No	4.10398	87.2542	100.302	82.6588	90.349	90.9938	32.965	79.646	81.1934	35.1807	44.5473	75.9063	81.5099	82.1899	82.6822	83.2801	80.2556	Yes	Yes	No	Yes	Yes	Yes	Yes	Yes	Yes	Yes	Yes	Yes	Yes	Yes	Yes	Yes	Yes
FW215-R4	Proteobacteria,Gammaproteobacteria,Pseudomonadales,Pseudomonadaceae,Pseudomonas	MH795771	R2A, aerobic, 30°C	FW215		No	4.66309	99.6784	103.319	117.226	92.6643	94.3025	46.9874	85.8928	89.5334	45.9802	51.1134	81.8882	91.1474	81.3907	85.6623	89.2543	80.3592	Yes	No	No	No	No	No	Yes	Yes	Yes	Yes	Yes	Yes	No	Yes	Yes	Yes	Yes
MPR-R2A5	Proteobacteria,Gammaproteobacteria,Pseudomonadales,Pseudomonadaceae,Pseudomonas	MH795700	R2A, aerobic, 30°C	Bioreactor Coupon		No	3.83322	107.892	138.357	73.1524	85.3745	116.763	8.46922	77.1863	103.638	5.19793	45.9987	65.3053	77.6479	88.0237	77.9489	83.2271	104.199	Yes	No	No	Yes	Yes	No	Yes	Yes	No	Yes	Yes	Yes	Yes	Yes	Yes	Yes	No
MPR-R2A6	Proteobacteria,Gammaproteobacteria,Pseudomonadales,Pseudomonadaceae,Pseudomonas	MH795699	R2A, aerobic, 30°C	Bioreactor Coupon		No	1.09528	92.3888	146.605	64.7837	91.1516	99.7312	13.9547	80.6044	80.3002	56.4474	45.3527	71.254	82.1865	75.3309	79.0629	83.9308	101.496	Yes	Yes	No	Yes	Yes	No	Yes	Yes	Yes	Yes	Yes	Yes	Yes	Yes	Yes	Yes	No
MPR-R2A7	Proteobacteria,Gammaproteobacteria,Pseudomonadales,Pseudomonadaceae,Pseudomonas	MH795698	R2A, aerobic, 30°C	Bioreactor Coupon		No	3.8562	101.804	153.651	88.419	96.206	108.596	34.0092	96.8528	111.332	94.8625	92.3995	78.9899	84.2393	84.2393	74.5615	94.2157	132.405	Yes	No	No	Yes	No	No	Yes	No	No	No	Yes	Yes	Yes	Yes	Yes	No	No
FW301-21B01	Proteobacteria,Gammaproteobacteria,Pseudomonadales,Pseudomonadaceae,Pseudomonas	MH795767	R2A, aerobic, 30°C	FW301		No	6.72133	102.272	142.546	98.9918	114.827	116.279	53.4212	100.686	114.962	101.196	74.9563	77.4298	91.6521	82.0809	82.3767	93.077	134.05	Yes	No	No	No	No	No	Yes	No	No	No	Yes	Yes	Yes	Yes	Yes	No	No
FW301-21D1A	Proteobacteria,Gammaproteobacteria,Pseudomonadales,Pseudomonadaceae,Pseudomonas	MH795695	R2A, aerobic, 30°C	FW301		No	18.8226	113.099	164.103	91.2171	111.269	111.952	26.4172	103.893	106.188	101.38	62.6144	82.7483	141.074	101.243	90.5614	102.308	98.7843	Yes	No	No	Yes	No	No	Yes	No	No	No	Yes	Yes	No	No	Yes	No	No
MPR-WIN1	Proteobacteria,Gammaproteobacteria,Pseudomonadales,Pseudomonadaceae,Pseudomonas	MH795697	Basal, Sucrose, aerobic, 30°C	Bioreactor Coupon		No	4.98794	95.0377	153.128	63.1806	94.8735	108.852	15.1691	82.7629	86.1908	23.236	40.0267	77.0155	89.9882	80.8128	86.1497	79.6428	109.55	Yes	No	No	Yes	No	No	Yes	Yes	Yes	Yes	Yes	Yes	Yes	Yes	Yes	Yes	No
MPR-E3	Proteobacteria,Gammaproteobacteria,Pseudomonadales,Pseudomonadaceae,Pseudomonas	MH795705	Eugon, aerobic, 30°C	Bioreactor Coupon		No	3.63749	91.2886	158.603	61.4447	97.1789	107.905	15.3147	82.8356	81.6782	24.1604	46.4813	73.3905	94.2854	78.3301	83.3109	80.3141	104.144	Yes	Yes	No	Yes	No	No	Yes	Yes	Yes	Yes	Yes	Yes	Yes	Yes	Yes	Yes	No
MPR-LB3	Proteobacteria,Gammaproteobacteria,Pseudomonadales,Pseudomonadaceae,Pseudomonas	MH795704	LB, aerobic, 30°C	Bioreactor Coupon		No	3.9563	92.1956	148.981	66.4305	90.2077	103.946	18.6005	81.488	81.8423	35.0753	33.973	84.8145	91.4083	81.7242	88.4362	77.9254	104.517	Yes	Yes	No	Yes	Yes	No	Yes	Yes	Yes	Yes	Yes	Yes	Yes	Yes	Yes	Yes	No
MPR-LB5	Proteobacteria,Gammaproteobacteria,Pseudomonadales,Pseudomonadaceae,Pseudomonas	MH795703	LB, aerobic, 30°C	Bioreactor Coupon		No	1.97255	91.6523	153.472	67.3106	91.3676	94.7229	21.9014	82.847	81.3218	21.2913	48.0935	68.9375	88.1139	80.1423	87.0971	87.3411	99.4814	Yes	Yes	No	Yes	Yes	Yes	Yes	Yes	Yes	Yes	Yes	Yes	Yes	Yes	Yes	Yes	No
MPR-R2A3	Proteobacteria,Gammaproteobacteria,Pseudomonadales,Pseudomonadaceae,Pseudomonas	MH795702	R2A, aerobic, 30°C	Bioreactor Coupon		No	7.34102	89.5986	145.066	69.673	95.4714	102.526	12.3367	82.6771	82.2195	47.116	48.1266	65.9739	98.0074	79.7979	81.7428	82.1813	84.5838	Yes	Yes	No	Yes	Yes	No	Yes	Yes	Yes	Yes	Yes	Yes	No	Yes	Yes	Yes	Yes
MPR-R2A4	Proteobacteria,Gammaproteobacteria,Pseudomonadales,Pseudomonadaceae,Pseudomonas	MH795701	R2A, aerobic, 30°C	Bioreactor Coupon		No	0.644405	89.3185	143.136	62.9174	85.042	92.9115	9.80277	84.007	83.2845	12.2828	48.6819	67.7602	92.2281	73.7746	87.6587	82.4839	90.5487	Yes	Yes	No	Yes	Yes	No	Yes	Yes	Yes	Yes	Yes	Yes	No	Yes	Yes	Yes	Yes
GW704-F2	Proteobacteria,Gammaproteobacteria,Pseudomonadales,Pseudomonadaceae,Pseudomonas	MH795708	Basal, lactate/nitrate, anaerobic, 30°C	GW704		No	24.5333	122.771	123.117	54.7011	104.014	104.846	49.674	91.8702	102.474	49.6269	62.3675	78.2499	88.9954	90.2364	91.8702	95.0436	110.769	Yes	No	No	Yes	No	No	Yes	No	No	Yes	Yes	Yes	Yes	No	No	No	No
GW704-F3	Proteobacteria,Gammaproteobacteria,Pseudomonadales,Pseudomonadaceae,Pseudomonas	MH795707	Nobel Agar, Glycerol/Nitrate, anaerobic, 30°C	GW704		No	27.0658	118.18	124.253	65.6462	104.248	99.2715	56.4787	97.2907	102.775	51.4693	61.0952	86.0277	93.0834	87.1409	104.477	84.5379	107.49	Yes	No	No	Yes	No	No	Yes	No	No	Yes	Yes	No	No	No	No	Yes	No
GW460-LB2	Proteobacteria,Gammaproteobacteria,Pseudomonadales,Pseudomonadaceae,Pseudomonas	MH795712	FW305 Groundwater, Sucrose, anaerobic, 30°C	GW460		No	7.88205	94.439	130.278	75.3959	100.432	94.7931	44.4202	87.9959	88.2683	55.3993	56.0667	83.6915	96.0599	89.1265	94.6705	88.4727	94.6705	Yes	No	No	Yes	No	No	Yes	Yes	Yes	Yes	Yes	Yes	No	Yes	No	Yes	No
FW305-E2	Proteobacteria,Gammaproteobacteria,Pseudomonadales,Pseudomonadaceae,Pseudomonas	MH795753	Noble agar, aerobic, 30°C	FW305		No	8.15996	97.9195	113.915	64.0367	82.3561	78.6094	10.0874	66.0542	86.1028	92.8037	14.1583	36.5667	82.14	86.0848	82.6443	92.9659	109.052	Yes	No	No	Yes	No	Yes	Yes	Yes	No	No	Yes	Yes	No	No	No	No	No
GW460-LB5	Proteobacteria,Gammaproteobacteria,Pseudomonadales,Pseudomonadaceae,Pseudomonas	MH795654	FW305 Groundwater, Glycerol/Nitrate, anaerobic, 30°C	GW460		No	14.5928	106.674	144.208	74.0271	105.113	93.0543	10.0905	72.0588	89.6154	76.2217	51.8552	34.8416	101.968	99.9095	105.09	97.9412	125.814	Yes	No	No	Yes	No	No	Yes	Yes	No	Yes	Yes	Yes	No	No	No	No	No
FW305-20	Proteobacteria,Gammaproteobacteria,Pseudomonadales,Pseudomonadaceae,Pseudomonas	MH795762	1/10 LB, aerobic, 30°C	FW305		No	11.5093	97.8385	166.651	52.9428	95.4805	105.642	26.3498	53.3358	95.2185	18.8828	30.6354	50.772	109.46	82.8857	100.009	93.9272	136.446	Yes	No	No	Yes	Yes	No	Yes	Yes	Yes	Yes	Yes	Yes	No	Yes	No	Yes	No
FW305-47B	Proteobacteria,Gammaproteobacteria,Pseudomonadales,Pseudomonadaceae,Pseudomonas	MH795758	1/10 LB, aerobic, 30°C	FW305		No	11.5576	74.2118	128.795	50.7223	109.797	95.5021	39.5859	63.7773	97.0931	37.0825	42.9081	68.4331	90.4018	71.7319	82.2133	88.0856	97.9821	Yes	Yes	No	Yes	No	No	Yes	Yes	No	Yes	Yes	Yes	Yes	Yes	Yes	Yes	No
FW305-53	Proteobacteria,Gammaproteobacteria,Pseudomonadales,Pseudomonadaceae,Pseudomonas	MH795757	1/10 LB, aerobic, 30°C	FW305		No	16.9455	99.4022	125.93	80.9772	102.189	117.793	25.3064	72.685	89.0284	13.7284	36.8328	80.4611	89.9746	87.4457	79.8933	95.2905	96.77	Yes	No	No	Yes	No	No	Yes	Yes	No	Yes	Yes	Yes	No	No	Yes	No	No
FW305-62	Proteobacteria,Gammaproteobacteria,Pseudomonadales,Pseudomonadaceae,Pseudomonas	MH795755	1/25 TSA, aerobic, 30°C	FW305		No	14.1215	107.483	144.523	60.3935	108.21	124.077	38.7296	79.6583	89.7451	27.3888	43.982	87.5824	99.9773	94.7431	116.789	104.466	96.1243	Yes	No	No	Yes	No	No	Yes	Yes	Yes	Yes	Yes	Yes	No	No	No	No	No
FW305-67	Proteobacteria,Gammaproteobacteria,Pseudomonadales,Pseudomonadaceae,Pseudomonas	MH795754	1/25 TSA, aerobic, 30°C	FW305		No	17.0195	103.104	135.62	67.8102	102.167	121.346	25.4874	72.0442	86.8714	23.9143	36.7501	71.6258	87.2061	86.8881	84.5285	95.6573	92.7454	Yes	No	No	Yes	No	No	Yes	Yes	Yes	Yes	Yes	Yes	Yes	Yes	Yes	No	No
FW305-122	Proteobacteria,Gammaproteobacteria,Pseudomonadales,Pseudomonadaceae,Pseudomonas	MH795766	1/25 R2A, aerobic, 30°C	FW305		No	8.7653	94.8247	152.297	40.8217	92.6333	73.1438	21.0168	38.2486	76.1984	18.0452	26.6777	48.0266	75.7668	73.8742	76.4142	70.1722	131.098	Yes	No	No	Yes	No	Yes	Yes	Yes	No	Yes	Yes	Yes	No	Yes	No	Yes	No
FW305-37	Proteobacteria,Gammaproteobacteria,Pseudomonadales,Pseudomonadaceae,Pseudomonas	MH795638	1/25 TSA, aerobic, 30°C	FW305		No	13.1404	101.828	67.3498	39.8835	98.9351	111.332	12.5979	79.7267	90.4762	24.0104	61.3824	79.6464	91.5612	89.6725	96.9058	102.692	64.2757	Yes	No	Yes	Yes	No	No	Yes	Yes	No	Yes	Yes	Yes	No	No	No	No	Yes
FW306-02-F02-AA	Proteobacteria,Gammaproteobacteria,Pseudomonadales,Pseudomonadaceae,Pseudomonas	MH795752	Basal, L-Valine, aerobic, 25°C	FW306		No	9.74743	94.4523	86.5269	78.3498	108.955	85.0011	30.5903	84.8382	96.778	39.8933	33.1531	66.8099	66.5728	74.1427	73.2835	81.3717	69.6393	Yes	No	No	Yes	No	No	Yes	No	No	Yes	Yes	Yes	Yes	Yes	Yes	Yes	Yes
FW305-56	Proteobacteria,Gammaproteobacteria,Pseudomonadales,Pseudomonadaceae,Pseudomonas	MH795676	1/25 TSA, aerobic, 30°C	FW305		No	13.4116	93.0715	73.0512	29.0261	77.9429	107.082	8.53614	64.1101	75.821	10.2369	35.5538	51.9943	79.7894	82.543	84.8269	84.7945	76.4041	Yes	No	Yes	Yes	No	No	Yes	Yes	No	Yes	Yes	Yes	No	No	No	No	No
FW306-02-F02-AB	Proteobacteria,Gammaproteobacteria,Pseudomonadales,Pseudomonadaceae,Pseudomonas	MH795751	Basal, L-Valine, aerobic, 25°C	FW306		No	7.09743	101.186	74.2247	50.6242	107.875	118.678	19.4551	79.7519	112.491	39.8053	45.254	77.4751	72.8115	79.0767	75.842	85.3419	63.4686	Yes	No	Yes	Yes	No	No	Yes	Yes	No	Yes	Yes	Yes	Yes	Yes	Yes	Yes	Yes
FW306-02-F04-AA	Proteobacteria,Gammaproteobacteria,Pseudomonadales,Pseudomonadaceae,Pseudomonas	MH795750	Basal, L-Leucine, aerobic, 25°C	FW306		No	4.97197	94.4025	89.528	74.5308	103.372	105.224	24.2912	83.2399	118.385	51.5395	35.5675	91.5428	78.5117	69.1527	84.9947	80.6077	67.6578	Yes	No	No	Yes	No	No	Yes	Yes	No	Yes	Yes	No	Yes	Yes	Yes	Yes	Yes
FW306-02-F04-BA	Proteobacteria,Gammaproteobacteria,Pseudomonadales,Pseudomonadaceae,Pseudomonas	MH795749	Basal, L-Leucine, aerobic, 25°C	FW306		No	12.1289	95.0593	84.3027	93.214	105.926	101.81	25.8034	81.4163	106.51	17.4441	48.9413	87.8041	71.4325	75.139	78.6404	86.7631	69.4768	Yes	No	Yes	No	No	No	Yes	Yes	No	Yes	Yes	Yes	Yes	Yes	Yes	Yes	Yes
FW306-02-F08-AA	Proteobacteria,Gammaproteobacteria,Pseudomonadales,Pseudomonadaceae,Pseudomonas	MH795748	Basal, L-Tyrosine, aerobic, 25°C	FW306		No	6.79993	74.4241	86.1832	96.6176	88.2936	99.0797	16.6012	77.2144	111.109	49.4753	21.6308	90.486	92.9363	98.6928	101.002	100.064	61.9614	Yes	Yes	Yes	No	Yes	No	Yes	Yes	No	Yes	Yes	Yes	Yes	No	No	No	Yes
FW305-121	Proteobacteria,Gammaproteobacteria,Pseudomonadales,Pseudomonadaceae,Pseudomonas	MH795692	1/25 R2A, aerobic, 30°C	FW305		No	13.4101	116.786	169.265	25.8992	107.999	128.262	6.35506	61.2664	98.0152	36.0488	38.554	62.7953	94.5153	98.3468	111.057	99.2125	107.354	Yes	No	No	Yes	No	No	Yes	Yes	No	Yes	Yes	Yes	No	No	No	No	No
FW306-02-H05-AA	Proteobacteria,Gammaproteobacteria,Pseudomonadales,Pseudomonadaceae,Pseudomonas	MH795747	Basal, Glucuronamide, aerobic, 25°C	FW306		No	12.9889	86.4558	101.775	94.254	88.1458	96.8976	26.1468	81.929	99.9276	46.9459	25.4708	90.0652	97.7668	97.6944	101.98	80.8426	65.9464	Yes	Yes	No	Yes	Yes	No	Yes	Yes	No	Yes	Yes	Yes	No	No	No	Yes	Yes
FW306-02-H05-AB	Proteobacteria,Gammaproteobacteria,Pseudomonadales,Pseudomonadaceae,Pseudomonas	MH795746	Basal, Glucuronamide, aerobic, 25°C	FW306		No	16.0664	84.7928	79.0607	95.033	91.9492	87.912	24.6234	85.1342	96.7985	69.2797	25.2119	94.1384	91.7373	80.1907	93.6794	81.815	54.1078	Yes	Yes	Yes	No	Yes	Yes	Yes	Yes	No	Yes	Yes	No	Yes	Yes	Yes	Yes	Yes
FW306-02-H05-BA	Proteobacteria,Gammaproteobacteria,Pseudomonadales,Pseudomonadaceae,Pseudomonas	MH795745	Basal, Glucuronamide, aerobic, 25°C	FW306		No	3.52241	77.5049	79.5194	95.2701	91.9597	88.9674	22.6306	84.0196	94.0802	60.0342	23.1018	94.5279	91.5827	99.7232	88.6376	84.7971	53.1189	Yes	Yes	Yes	Yes	Yes	Yes	Yes	Yes	Yes	Yes	Yes	Yes	Yes	No	Yes	Yes	Yes
FW305-60	Proteobacteria,Gammaproteobacteria,Pseudomonadales,Pseudomonadaceae,Pseudomonas	MH795675	1/25 TSA, aerobic, 30°C	FW305		No	13.284	107.621	149.103	28.4041	88.3976	98.4589	20.0103	39.3648	79.5353	19.9916	33.0695	50.1757	102.862	86.5614	95.1614	97.6158	139.922	Yes	No	No	Yes	Yes	No	Yes	Yes	Yes	Yes	Yes	Yes	No	Yes	No	No	No
FW306-02-H06B	Proteobacteria,Gammaproteobacteria,Pseudomonadales,Pseudomonadaceae,Pseudomonas	MH795744	Basal, Salicin, aerobic, 25°C	FW306		No	10.0332	84.5588	82.9103	95.8492	92.991	93.7737	24.6679	86.6935	98.4464	34.3572	23.0906	88.6504	93.9516	83.1713	91.0342	82.3529	52.2889	Yes	Yes	Yes	No	Yes	Yes	Yes	Yes	No	Yes	Yes	Yes	Yes	Yes	Yes	Yes	Yes
FW306-02-H06C	Proteobacteria,Gammaproteobacteria,Pseudomonadales,Pseudomonadaceae,Pseudomonas	MH795743	Basal, Salicin, aerobic, 25°C	FW306		No	6.35002	88.6175	85.3011	95.6874	97.2685	104.056	16.7877	86.6765	99.0424	28.9093	19.8599	108.233	108.079	105.521	100.816	101.472	59.464	Yes	Yes	Yes	No	No	No	Yes	Yes	No	Yes	Yes	No	No	No	No	No	Yes
FW306-2-11AA	Proteobacteria,Gammaproteobacteria,Pseudomonadales,Pseudomonadaceae,Pseudomonas	MH795742	Basal, Casamino acids 10mg/mL, aerobic, 25°C	FW306		No	7.66711	77.9449	77.7387	92.1752	98.4836	82.9067	31.2993	87.6501	89.1544	33.119	30.6806	90.5374	106.842	85.2238	95.8632	83.5861	66.1652	Yes	Yes	Yes	No	No	Yes	Yes	Yes	No	Yes	Yes	No	No	Yes	No	Yes	Yes
FW306-2-11AB	Proteobacteria,Gammaproteobacteria,Pseudomonadales,Pseudomonadaceae,Pseudomonas	MH795741	Basal, Casamino acids 10mg/mL, aerobic, 25°C	FW306		No	4.45116	95.6614	86.5404	81.4588	91.4933	84.006	20.6477	84.0961	92.2651	28.1221	28.0063	87.3894	80.9314	83.8388	88.4186	79.1561	56.3857	Yes	Yes	Yes	Yes	Yes	Yes	Yes	Yes	Yes	Yes	Yes	Yes	Yes	Yes	Yes	Yes	Yes
FW306-2-11AC	Proteobacteria,Gammaproteobacteria,Pseudomonadales,Pseudomonadaceae,Pseudomonas	MH795740	Basal,Casamino acids 10mg/mL, aerobic, 25°C	FW306		No	6.61933	70.281	74.2451	93.9179	91.4727	83.2973	22.5872	89.5832	85.2115	50.8429	21.6857	93.8932	83.2973	85.7549	92.4359	87.5455	51.8679	Yes	Yes	Yes	No	Yes	Yes	Yes	Yes	Yes	Yes	Yes	No	Yes	Yes	Yes	Yes	Yes
FW306-2-11AD	Proteobacteria,Gammaproteobacteria,Pseudomonadales,Pseudomonadaceae,Pseudomonas	MH795739	Basal, Casamino acids 10mg/mL, aerobic, 25°C	FW306		No	7.61011	81.1981	87.5273	88.7593	85.2138	103.308	32.8498	87.9129	89.0509	42.085	35.6241	88.5806	91.2515	108.528	90.8377	83.38	63.7999	Yes	Yes	Yes	Yes	Yes	No	Yes	Yes	No	Yes	Yes	Yes	No	No	No	Yes	Yes
FW306-2-11BA	Proteobacteria,Gammaproteobacteria,Pseudomonadales,Pseudomonadaceae,Pseudomonas	MH795738	Basal, Casamino acids 10mg/mL, aerobic, 25°C	FW306		No	7.72082	86.3537	72.2199	93.6992	89.4739	88.4431	33.6723	89.4182	91.5634	75.9809	43.8223	99.6239	83.735	86.6787	94.0892	92.1484	57.3432	Yes	Yes	Yes	Yes	Yes	Yes	Yes	Yes	Yes	Yes	Yes	No	Yes	Yes	No	Yes	Yes
GW460-R15	Proteobacteria,Gammaproteobacteria,Pseudomonadales,Pseudomonadaceae,Pseudomonas	MH795711	R2A, anaerobic, 30°C	GW460		No	8.37559	107.469	86.6511	71.6997	99.0263	96.3392	36.8914	85.4801	103.883	103.981	66.6954	101.75	74.8059	84.0256	89.2272	92.2347	76.3589	Yes	No	Yes	Yes	No	No	Yes	Yes	No	No	Yes	No	Yes	Yes	Yes	Yes	Yes
FW300-N1A5	Proteobacteria,Gammaproteobacteria,Pseudomonadales,Pseudomonadaceae,Pseudomonas	MH795768	Basal, Acetate/Nitrate, anaerobic, 30°C	FW300		No	9.227	107.023	89.6566	92.4799	105.129	92.2477	43.0173	94.1701	101.377	93.6965	45.1534	99.4172	86.2669	91.6626	86.6012	89.5916	79.8496	Yes	No	Yes	No	No	No	Yes	No	No	No	Yes	No	Yes	No	Yes	Yes	Yes
FW305-37	Proteobacteria,Gammaproteobacteria,Pseudomonadales,Pseudomonadaceae,Pseudomonas	MH795638	1/25 TSA, aerobic, 30°C	FW305		No	14.9372	103.391	126.325	71.1232	85.2781	113.021	24.1658	68.277	85.4853	61.843	58.626	74.4057	97.6009	95.4417	115.442	93.8604	90.6107	Yes	No	No	Yes	No	No	Yes	Yes	No	Yes	Yes	Yes	No	No	No	No	No
FW305-130	Actinobacteria,Actinobacteria,Actinomycetales,Nocardiaceae,Rhodococcus	MH795645	1/25 LB, aerobic, 30°C	FW305		No	10.8378	105.322	132.819	75.7035	124.715	91.3973	9.87297	53.0954	79.2732	50.9085	56.3113	48.7217	96.8323	65.2838	147.258	150.024	61.296	Yes	No	No	Yes	No	Yes	Yes	Yes	Yes	Yes	Yes	Yes	No	Yes	No	No	Yes
FW305-42	Proteobacteria,Gammaproteobacteria,Pseudomonadales,Pseudomonadaceae,Pseudomonas	MH795759	1/10 LB, aerobic, 30°C	FW305		No	7.86335	116.335	119.335	75.1404	110.01	144.618	24.8365	68.8928	104.64	15.4189	29.7607	58.9521	73.6478	99.8846	114.565	105.332	152.804	Yes	No	No	Yes	No	No	Yes	Yes	No	Yes	Yes	Yes	Yes	No	No	No	No
FW305-127	Proteobacteria,Gammaproteobacteria,Pseudomonadales,Pseudomonadaceae,Pseudomonas	MH795764	1/25 LB, aerobic, 30°C	FW305		No	11.7098	92.1549	121.823	38.7931	81.866	95.8185	30.8324	98.6775	110.456	13.5245	14.5517	23.3683	92.2405	64.2157	96.7259	74.8299	134.492	Yes	No	No	Yes	No	No	Yes	No	No	Yes	Yes	Yes	No	Yes	No	No	No
FW305-17	Proteobacteria,Gammaproteobacteria,Pseudomonadales,Pseudomonadaceae,Pseudomonas	MH795763	1/10 TSA, aerobic, 30°C	FW305		No	13.5995	108.006	80.852	42.2134	110.285	71.9446	25.0838	80.7031	86.9442	20.2279	18.1574	27.5862	75.728	52.0444	49.6313	53.2062	95.1665	Yes	No	No	Yes	No	No	Yes	No	No	Yes	Yes	Yes	No	Yes	Yes	Yes	No
FW305-96	Proteobacteria,Gammaproteobacteria,Pseudomonadales,Pseudomonadaceae,Pseudomonas	MH795669	1/10 LB, aerobic, 30°C	FW305		No	5.39719	114.378	119.257	26.8609	100.223	97.3461	1.85864	61.4422	102.618	61.5137	28.6123	23.09	91.4842	80.8686	85.39	83.0846	90.0009	Yes	No	No	Yes	No	No	Yes	Yes	No	Yes	Yes	Yes	Yes	Yes	Yes	Yes	Yes
FW305-113	Proteobacteria,Gammaproteobacteria,Pseudomonadales,Pseudomonadaceae,Pseudomonas	MH795694	1/10 R2A, aerobic, 30°C	FW305		No	6.96759	113.257	104.799	39.6952	83.4603	107.093	5.04145	64.065	84.4485	69.3577	42.4253	27.9039	79.1558	80.747	84.8505	78.9884	85.9392	Yes	No	No	Yes	No	No	Yes	Yes	No	Yes	Yes	Yes	Yes	Yes	No	Yes	No
FW305-3-2-15-E-TSA2	Proteobacteria,Gammaproteobacteria,Pseudomonadales,Pseudomonadaceae,Pseudomonas	MH795680	TSA, aerobic, 30°C	FW305		No	14.7396	89.4911	118.768	74.0746	101.044	104.648	36.2399	82.3079	85.9903	68.1102	59.7083	76.175	100.966	96.5316	88.376	100.136	85.8217	Yes	Yes	No	Yes	No	No	Yes	Yes	Yes	Yes	Yes	Yes	No	No	Yes	No	Yes
FW305-3-2-15-E-TSA4	Proteobacteria,Gammaproteobacteria,Pseudomonadales,Pseudomonadaceae,Pseudomonas	MH795679	1/10 TSA, aerobic, 30°C	FW305		No	19.0768	99.3311	108.168	67.7033	90.9518	104.8	38.0941	81.6219	87.1963	61.4482	51.6958	73.1604	94.4138	87.3489	83.3001	99.0846	91.2452	Yes	No	No	Yes	Yes	No	Yes	Yes	Yes	Yes	Yes	Yes	Yes	Yes	Yes	No	Yes
FW305-124	Proteobacteria,Gammaproteobacteria,Pseudomonadales,Pseudomonadaceae,Pseudomonas	MH795765	1/10 R2A, aerobic, 30°C	FW305		No	6.02391	111.306	165.067	15.4987	109.49	129.771	6.47798	49.2508	76.1616	66.3841	8.59694	84.0018	112.335	92.629	88.4214	91.1155	98.7438	Yes	No	No	Yes	No	No	Yes	Yes	Yes	Yes	Yes	No	No	No	No	No	No
FW305-34	Proteobacteria,Gammaproteobacteria,Pseudomonadales,Pseudomonadaceae,Pseudomonas	MH795678	1/10 LB, aerobic, 30°C	FW305		No	5.84564	117.956	126.519	0.473971	82.3446	103.199	1.86429	57.6665	84.8408	67.5883	11.2489	42.847	84.0509	87.4319	90.0229	82.5658	88.9802	Yes	No	No	Yes	Yes	No	Yes	Yes	Yes	Yes	Yes	Yes	Yes	Yes	Yes	Yes	Yes
FW305-136	Proteobacteria,Gammaproteobacteria,Pseudomonadales,Pseudomonadaceae,Pseudomonas	MH795691	1/25 LB, aerobic, 30°C	FW305		No	20.27	90.7871	143.336	2.38991	100.612	93.8851	6.34358	57.8889	71.0187	63.3473	13.3068	56.4432	103.504	85.4171	78.808	85.2991	93.3835	Yes	No	No	Yes	No	No	Yes	Yes	Yes	Yes	Yes	Yes	No	No	No	No	No
FW305-90	Proteobacteria,Gammaproteobacteria,Pseudomonadales,Pseudomonadaceae,Pseudomonas	MH795670	1/25 LB, aerobic, 30°C	FW305		No	16.2086	107.763	110.411	4.89468	79.1174	79.893	5.00167	57.0512	71.0398	37.3922	17.4925	46.1117	92.8385	73.7145	81.9258	71.3608	74.7844	Yes	No	No	Yes	No	No	Yes	Yes	Yes	Yes	Yes	Yes	No	Yes	No	Yes	Yes
FW305-117	Proteobacteria,Gammaproteobacteria,Pseudomonadales,Pseudomonadaceae,Pseudomonas	MH795693	1/10 R2A, aerobic, 30°C	FW305		No	7.10794	123.296	97.97	6.57887	63.1894	77.5663	6.09581	85.5023	109.034	80.9477	12.8357	41.4285	75.657	71.3325	91.9662	69.9293	85.0653	Yes	No	No	Yes	Yes	Yes	Yes	Yes	No	Yes	Yes	Yes	Yes	Yes	Yes	Yes	Yes
FW305-55	Proteobacteria,Gammaproteobacteria,Pseudomonadales,Pseudomonadaceae,Pseudomonas	MH795677	1/25 TSA, aerobic, 30°C	FW305		No	14.0045	113.055	90.3997	55.8514	99.6249	107.405	70.8748	83.3974	82.4712	28.4907	36.9194	68.7816	98.9765	93.8638	77.8771	87.9544	85.6944	Yes	No	Yes	Yes	No	No	Yes	Yes	Yes	Yes	Yes	Yes	No	Yes	Yes	Yes	Yes
FW305-3-2-15-A-LB2	Proteobacteria,Gammaproteobacteria,Pseudomonadales,Pseudomonadaceae,Pseudomonas	MH795689	1/10 LB, aerobic, 30°C	FW305		No	18.0742	109.466	77.123	32.5754	112.111	120.418	55.174	85.7309	93.9907	64.1995	40.9745	85.0348	90.1856	96.0789	83.5035	91.8562	94.478	Yes	No	Yes	Yes	No	No	Yes	Yes	No	Yes	Yes	Yes	Yes	No	Yes	Yes	No
FW305-3-2-15-A-R2A2	Proteobacteria,Gammaproteobacteria,Pseudomonadales,Pseudomonadaceae,Pseudomonas	MH795687	R2A, aerobic, 30°C	FW305		No	16.6855	112.867	87.196	46.8318	88.9352	98.211	22.193	87.0692	86.3988	77.3948	40.5272	62.7383	84.5147	95.892	81.5435	100.186	77.2499	Yes	No	Yes	Yes	Yes	Yes	Yes	Yes	Yes	Yes	Yes	Yes	Yes	Yes	Yes	No	Yes
FW305-3-2-15-A-TSA1	Proteobacteria,Gammaproteobacteria,Pseudomonadales,Pseudomonadaceae,Pseudomonas	MH795686	TSA, aerobi,c 30°C	FW305		No	14.6873	110.358	108.37	48.8936	90.326	114.035	70.2084	91.1171	97.5093	70.0374	39.6579	46.8626	83.2068	96.0983	80.0855	103.218	98.9845	Yes	No	No	Yes	Yes	No	Yes	Yes	No	Yes	Yes	Yes	Yes	No	Yes	No	No
FW305-3-2-15-C-LB3	Proteobacteria,Gammaproteobacteria,Pseudomonadales,Pseudomonadaceae,Pseudomonas	MH795684	1/10 LB, aerobic, 30°C	FW305		No	17.4908	96.0896	101.709	58.9149	108.196	103.095	51.2107	88.4371	93.487	67.5644	58.4358	74.9191	92.9302	89.9391	82.5845	91.1174	88.1005	Yes	Yes	No	Yes	No	No	Yes	Yes	Yes	Yes	Yes	Yes	Yes	Yes	Yes	Yes	Yes
FW305-3-2-15-C-TSA3	Proteobacteria,Gammaproteobacteria,Pseudomonadales,Pseudomonadaceae,Pseudomonas	MH795681	1/10 TSA, aerobic, 30°C	FW305		No	13.9548	106.576	91.6173	61.3637	88.9854	94.8698	68.7502	87.595	89.3455	61.5499	52.5247	73.2442	95.7016	93.3677	85.2736	90.6365	81.8597	Yes	No	Yes	Yes	Yes	Yes	Yes	Yes	Yes	Yes	Yes	Yes	Yes	Yes	Yes	Yes	Yes
FW305-3-2-15-C-LB1	Proteobacteria,Gammaproteobacteria,Pseudomonadales,Pseudomonadaceae,Pseudomonas	MH795685	LB, aerobic, 30°C	FW305		No	16.261	130.5	95.8394	58.6635	82.4313	92.6175	73.4843	107.463	120.524	84.6866	58.6883	75.814	89.8665	80.8451	100.784	87.8466	86.0002	Yes	No	No	Yes	No	No	Yes	No	No	No	Yes	Yes	No	No	No	No	No
FW305-3-2-15-C-R2A1	Proteobacteria,Gammaproteobacteria,Pseudomonadales,Pseudomonadaceae,Pseudomonas	MH795683	R2A, aerobic, 30°C	FW305		No	17.392	102.964	96.6196	58.3754	88.6731	101.135	70.8375	91.8769	87.6892	74.5459	56.1302	75.6811	92.5706	97.6791	84.7502	94.4248	90.893	Yes	No	No	Yes	Yes	No	Yes	Yes	Yes	Yes	Yes	Yes	No	No	Yes	No	Yes
FW305-3-2-15-C-TSA2	Proteobacteria,Gammaproteobacteria,Pseudomonadales,Pseudomonadaceae,Pseudomonas	MH795682	TSA, aerobic, 30°C	FW305		No	15.359	100.176	89.0059	50.4862	102.418	108.671	63.9249	90.4241	92.6121	61.5208	56.8476	79.6326	95.2863	92.6931	90.4376	92.9362	96.9341	Yes	No	Yes	Yes	No	No	Yes	Yes	Yes	Yes	Yes	Yes	Yes	Yes	Yes	Yes	Yes
GW456-11-11-14-TSB2	Proteobacteria,Gammaproteobacteria,Pseudomonadales,Pseudomonadaceae,Pseudomonas	MH795668	1/10 TSB, aerobic, 30°C	GW456	Type 1	No	19.3036	123.537	135.761	93.1368	101.488	101.17	23.0892	81.8668	103.135	47.2764	42.7973	46.5829	89.4668	68.6028	79.2949	88.2242	126.802	Yes	No	No	Yes	No	No	Yes	Yes	No	Yes	Yes	Yes	Yes	Yes	Yes	Yes	No
GW456-12-1-14-TSB1	Proteobacteria,Gammaproteobacteria,Pseudomonadales,Pseudomonadaceae,Pseudomonas	MH795667	1/10 TSB, aerobic, 30°C	GW456	Type 1	No	22.0435	137.63	142.337	77.8619	92.3605	121.925	14.8297	74.6216	99.1958	43.8269	41.7219	50.0946	89.7351	70.9792	83.6329	103.832	108.586	Yes	No	No	Yes	Yes	No	Yes	Yes	No	Yes	Yes	Yes	Yes	Yes	Yes	No	No
GW456-12-10-14-TSB6	Proteobacteria,Gammaproteobacteria,Pseudomonadales,Pseudomonadaceae,Pseudomonas	MH795665	1/10 TSB, aerobic, 30°C	GW456	Type 1	No	25.8259	123.053	143.212	59.5129	102.243	121.992	20.3038	67.6875	86.9544	42.3439	41.4516	55.4859	91.3914	76.1997	73.7401	91.8978	121.003	Yes	No	No	Yes	No	No	Yes	Yes	Yes	Yes	Yes	Yes	No	Yes	Yes	No	No
GW458-11-26-14-LB3	Proteobacteria,Gammaproteobacteria,Pseudomonadales,Pseudomonadaceae,Pseudomonas	MH795663	1/10 LB, aerobic, 30°C	GW458	Type 1	No	27.667	117.529	127.29	54.4787	77.3858	92.5022	9.14796	63.5523	78.0737	38.0793	41.4447	41.4447	71.2314	75.6008	96.444	95.849	93.5248	Yes	No	No	Yes	Yes	No	Yes	Yes	Yes	Yes	Yes	Yes	Yes	Yes	No	No	No
GW458-12-2-14-LB2	Proteobacteria,Gammaproteobacteria,Pseudomonadales,Pseudomonadaceae,Pseudomonas	MH795661	1/10 LB, aerobic, 30°C	GW458	Type 1	No	17.451	118.81	152.482	77.6141	94.0066	115.663	11.4719	60.9069	91.5177	30.2675	50.2646	45.3154	86.5112	81.7337	89.2576	104.935	122.415	Yes	No	No	Yes	Yes	No	Yes	Yes	Yes	Yes	Yes	Yes	Yes	Yes	Yes	No	No
GW458-12-2-14-TSB1	Proteobacteria,Gammaproteobacteria,Pseudomonadales,Pseudomonadaceae,Pseudomonas	MH795660	1/10 TSB, aerobic, 30°C	GW458	Type 1	No	21.373	136.632	145.964	70.1797	92.7326	111.96	13.7302	65.6208	95.5216	27.6482	40.0912	47.4926	87.2084	79.6728	75.7576	99.2491	126.763	Yes	No	No	Yes	Yes	No	Yes	Yes	Yes	Yes	Yes	Yes	Yes	Yes	Yes	No	No
GW458-12-9-14-LB1	Proteobacteria,Gammaproteobacteria,Pseudomonadales,Pseudomonadaceae,Pseudomonas	MH795659	1/10 LB, aerobic, 30°C	GW458	Type 1	No	19.1093	129.039	151.096	57.8362	97.8083	121.873	15.196	62.7914	85.1788	29.096	41.573	47.4684	100.248	84.8485	84.3403	100.197	129.649	Yes	No	No	Yes	No	No	Yes	Yes	Yes	Yes	Yes	Yes	No	Yes	Yes	No	No
GW458-12-9-14-TSB2	Proteobacteria,Gammaproteobacteria,Pseudomonadales,Pseudomonadaceae,Pseudomonas	MH795658	1/10 TSB, aerobic, 30°C	GW458	Type 1	No	17.3767	119.961	172.845	56.8236	95.3485	128.091	11.7055	72.4962	89.845	30.8423	42.5199	48.9733	86.6881	83.7268	77.1616	98.226	133.538	Yes	No	No	Yes	No	No	Yes	Yes	No	Yes	Yes	Yes	Yes	Yes	Yes	No	No
GW460-12-1-14-TSB6	Proteobacteria,Gammaproteobacteria,Pseudomonadales,Pseudomonadaceae,Pseudomonas	MH795657	1/10 TSB, aerobic, 30°C	GW460	Type 1	No	20.5931	123.927	147.308	57.0189	101.361	130.291	8.86317	64.3566	90.6831	31.9811	45.4205	59.6226	91.3406	87.4219	107.016	99.9934	127.451	Yes	No	No	Yes	No	No	Yes	Yes	Yes	Yes	Yes	Yes	Yes	Yes	No	No	No
GW460-12-10-14-LB1	Proteobacteria,Gammaproteobacteria,Pseudomonadales,Pseudomonadaceae,Pseudomonas	MH795656	1/10 LB, aerobic, 30°C	GW460	Type 1	No	23.6942	131.895	157.86	58.3901	105.829	122.685	11.4812	63.9162	89.5786	28.3371	34.2165	53.2425	99.9748	86.1216	84.5067	99.7729	126.117	Yes	No	No	Yes	No	No	Yes	Yes	Yes	Yes	Yes	Yes	No	Yes	Yes	No	No
FW305-7	Proteobacteria,Gammaproteobacteria,Pseudomonadales,Pseudomonadaceae,Pseudomonas	MH795674	1/10 TSA, aerobic, 30°C	FW305	Type 1	No	5.44291	104.758	110.953	49.4696	95.0181	87.8564	5.12063	67.8394	76.1291	6.2307	32.4426	40.4458	95.6985	89.7901	73.5867	89.3067	80.1039	Yes	No	No	Yes	No	Yes	Yes	Yes	Yes	Yes	Yes	Yes	No	Yes	Yes	Yes	Yes
FW305-3-2-15-A-R2A1	Proteobacteria,Gammaproteobacteria,Pseudomonadales,Pseudomonadaceae,Pseudomonas	MH795688	R2A, aerobic, 30°C	FW305	Type 1	No	20.5024	125.156	170.139	58.2685	104.552	123.269	17.7738	68.9532	86.727	40.0357	34.2471	56.6875	92.7196	75.4558	81.2954	103.175	129.772	Yes	No	No	Yes	No	No	Yes	Yes	Yes	Yes	Yes	Yes	No	Yes	Yes	No	No
GW460-11-11-14-LB11	Proteobacteria,Gammaproteobacteria,Pseudomonadales,Pseudomonadaceae,Pseudomonas	MH795721	1/10 LB, aerobic, 30°C	GW460	Type 1	No	19.9753	98.9226	132.718	86.0708	99.4187	98.6435	48.2443	73.1571	89.776	51.8409	55.7166	76.4437	84.6911	84.1795	73.4362	83.3424	120.735	Yes	No	No	No	No	No	Yes	Yes	No	Yes	Yes	Yes	No	No	Yes	No	No
GW460-12-1-14-LB3	Proteobacteria,Gammaproteobacteria,Pseudomonadales,Pseudomonadaceae,Pseudomonas	MH795720	1/10 LB, aerobic, 30°C	GW460	Type 1	No	18.7995	111.819	134.683	88.6246	98.9351	99.9737	52.3199	77.08	89.1816	66.8147	60.0564	74.0395	78.6002	80.9031	74.8222	93.8325	115.688	Yes	No	No	No	No	No	Yes	No	No	Yes	Yes	No	No	No	No	No	No
GW456-E6	Proteobacteria,Gammaproteobacteria,Pseudomonadales,Pseudomonadaceae,Pseudomonas	MH795725	Eugon, anaerobic, 30°C	GW456	Type 1	No	14.3551	101.777	128.676	85.2788	103.11	92.7543	49.7855	81.0509	89.185	64.7978	55.1011	60.9222	79.6722	77.0987	75.8272	88.22	110.8	Yes	No	No	Yes	No	No	Yes	Yes	Yes	Yes	Yes	Yes	Yes	Yes	Yes	Yes	No
GW460-E13	Proteobacteria,Gammaproteobacteria,Pseudomonadales,Pseudomonadaceae,Pseudomonas	MH795713	Eugon, anaerobic, 30°C	GW460	Type 1	No	1.87096	140.67	135.994	79.756	89.8886	105.816	45.5289	75.808	95.9715	45.7491	54.272	57.4914	96.4799	94.9041	95.8868	92.8369	117.05	Yes	No	No	Yes	No	No	Yes	Yes	No	Yes	Yes	Yes	No	No	No	No	No
GW460-13	Proteobacteria,Gammaproteobacteria,Pseudomonadales,Pseudomonadaceae,Pseudomonas	MH795718	Basal,Sucrose, anaerobic, 30°C	GW460	Type 1	No	13.1155	108.647	126.033	87.9088	102.228	98.5273	40.6616	77.2902	87.3046	50.6457	72.5323	112.257	86.8968	80.2356	83.2415	87.1535	113.934	Yes	No	No	No	No	No	Yes	Yes	No	Yes	Yes	No	Yes	Yes	Yes	Yes	No
GW460-8	Proteobacteria,Gammaproteobacteria,Pseudomonadales,Pseudomonadaceae,Pseudomonas	MH795716	Basal, Benzoate, anaerobic, 30°C	GW460	Type 1	No	11.8278	104.334	134.079	84.1111	104.44	87.7234	53.6407	82.4787	91.0032	57.253	54.5022	68.2713	83.6425	78.4886	84.2018	89.8394	110.591	Yes	No	No	Yes	No	Yes	Yes	Yes	No	Yes	Yes	Yes	Yes	Yes	Yes	No	No
GP01-A1	Proteobacteria,Gammaproteobacteria,Pseudomonadales,Pseudomonadaceae,Pseudomonas	MH795736	Potato Dextrose agar, aerobic, 30°C	GP01		No	15.7694	85.6648	138.211	37.9963	111.467	107.448	55.1237	79.0134	92.9536	39.0494	78.1265	78.5977	91.5956	81.0919	73.0548	82.3391	81.3414	Yes	Yes	No	Yes	No	No	Yes	Yes	No	Yes	Yes	Yes	No	Yes	Yes	Yes	Yes
GP01-A11	Proteobacteria,Gammaproteobacteria,Pseudomonadales,Pseudomonadaceae,Pseudomonas	MH795735	Potato Dextrose agar, aerobic, 30°C	GP01		No	16.8532	82.7155	148.103	34.5315	105.545	114.296	30.3807	75.5892	93.2675	28.7804	78.5397	65.6623	88.0415	89.8418	70.0881	79.815	83.7657	Yes	Yes	No	Yes	No	No	Yes	Yes	No	Yes	Yes	Yes	No	No	Yes	Yes	Yes
GP01-A13	Proteobacteria,Gammaproteobacteria,Pseudomonadales,Pseudomonadaceae,Pseudomonas	MH795734	Potato Dextrose agar, aerobic, 30°C	GP01		No	13.0108	58.2853	132.991	48.9346	81.9002	92.2788	19.4034	68.8644	74.7556	22.3615	74.2291	66.6834	78.541	92.4041	65.4049	73.9534	85.6104	Yes	Yes	No	Yes	Yes	No	Yes	Yes	Yes	Yes	Yes	Yes	Yes	No	Yes	Yes	Yes
GP01-A14	Proteobacteria,Gammaproteobacteria,Pseudomonadales,Pseudomonadaceae,Pseudomonas	MH795733	Potato Dextrose agar, aerobic, 30°C	GP01		No	11.6433	62.2974	166.078	40.4033	111.343	104.309	24.2948	79.1982	92.6899	53.8471	92.93	61.5532	92.2818	78.406	72.9804	82.4631	73.6286	Yes	Yes	No	Yes	No	No	Yes	Yes	Yes	Yes	Yes	Yes	Yes	Yes	Yes	Yes	Yes
GP01-A15	Proteobacteria,Gammaproteobacteria,Pseudomonadales,Pseudomonadaceae,Pseudomonas	MH795732	Potato Dextrose agar, aerobic, 30°C	GP01		No	12.5645	70.2297	129.981	41.6549	92.1472	89.6624	22.2222	79.4421	80.872	53.6334	91.2096	54.571	77.895	70.0422	80.8954	95.2414	62.8223	Yes	Yes	No	Yes	No	No	Yes	No	No	Yes	No	Yes	No	Yes	No	No	Yes
GP01-A3	Proteobacteria,Gammaproteobacteria,Pseudomonadales,Pseudomonadaceae,Pseudomonas	MH795731	Potato Dextrose agar, aerobic, 30°C	GP01		No	14.5938	69.1755	137.94	28.6802	97.5657	88.0701	19.3053	81.6672	92.3467	30.4198	98.6771	56.7321	73.7904	72.0024	71.4709	92.1776	78.8644	Yes	Yes	No	Yes	No	Yes	Yes	Yes	No	Yes	No	Yes	Yes	Yes	Yes	No	Yes
GP01-A4	Proteobacteria,Gammaproteobacteria,Pseudomonadales,Pseudomonadaceae,Pseudomonas	MH795730	Potato Dextrose agar, aerobic, 30°C	GP01		No	-4.3987	76.3288	128.07	21.9371	97.8429	117.919	16.1004	77.2311	89.5813	14.6341	113.267	81.1786	75.9904	86.1131	75.6239	86.5078	73.1143	Yes	Yes	No	Yes	No	No	Yes	Yes	No	Yes	No	Yes	Yes	Yes	Yes	Yes	Yes
GP01-A5	Proteobacteria,Gammaproteobacteria,Pseudomonadales,Pseudomonadaceae,Pseudomonas	MH795729	Potato Dextrose agar, aerobic, 30°C	GP01		No	0.115231	74.0079	132.373	23.0753	100.483	104.861	25.3223	82.0454	87.4613	19.2438	84.4941	83.2841	79.2798	72.2794	76.1109	83.7162	68.3904	Yes	Yes	No	Yes	No	No	Yes	Yes	Yes	Yes	Yes	Yes	Yes	Yes	Yes	Yes	Yes
GP01-A6	Proteobacteria,Gammaproteobacteria,Pseudomonadales,Pseudomonadaceae,Pseudomonas	MH795728	Potato Dextrose agar, aerobic, 30°C	GP01		No	1.40855	74.4137	148.508	28.0912	103.967	97.6413	19.6133	80.8717	104.126	13.7665	93.1234	51.5315	81.9348	83.237	79.3037	84.0077	70.7461	Yes	Yes	No	Yes	No	No	Yes	Yes	No	Yes	No	Yes	Yes	Yes	Yes	Yes	Yes
GP01-A8	Proteobacteria,Gammaproteobacteria,Pseudomonadales,Pseudomonadaceae,Pseudomonas	MH795727	Potato Dextrose agar, aerobic, 30°C	GP01		No	3.17773	67.3236	150.708	35.5709	110.137	96.0956	30.0037	82.7934	101.392	22.7614	83.1629	65.0326	83.36	79.6157	90.4299	90.3806	69.3681	Yes	Yes	No	Yes	No	No	Yes	Yes	No	Yes	Yes	Yes	No	Yes	No	No	Yes
GP01-A9	Proteobacteria,Gammaproteobacteria,Pseudomonadales,Pseudomonadaceae,Pseudomonas	MH795726	Potato Dextrose agar, aerobic, 30°C	GP01		No	3.76175	72.4547	152.951	32.9835	110.59	101.022	49.9932	76.2982	84.5305	10.4948	84.9666	60.5152	88.4012	77.852	72.8908	75.0716	73.7904	Yes	Yes	No	Yes	No	No	Yes	Yes	No	Yes	No	Yes	No	Yes	Yes	Yes	Yes
GW458-11-11-14-TSB1	Proteobacteria,Gammaproteobacteria,Pseudomonadales,Pseudomonadaceae,Pseudomonas	MH795664	1/10 TSB, aerobic, 30°C	GW458	Type 2	No	24.8881	102.454	119	38.2388	110.228	117.754	14.6881	47.0562	86.927	16.1614	62.9229	74.8456	102.68	89.7603	87.2896	97.6483	99.5297	Yes	No	No	Yes	No	No	Yes	Yes	Yes	Yes	Yes	Yes	No	No	No	No	No
FW305-70	Proteobacteria,Gammaproteobacteria,Pseudomonadales,Pseudomonadaceae,Pseudomonas	MH795673	1/25 LB, aerobic, 30°C	FW305	Type 2	No	10.6332	121.741	111.965	41.8389	79.8	106.495	7.22486	36.4304	68.779	16.4702	42.8593	76.4937	109.21	94.2905	105.454	93.7191	76.657	Yes	No	No	Yes	Yes	No	Yes	Yes	Yes	Yes	Yes	Yes	No	No	No	No	Yes
DP16D-R1	Proteobacteria,Gammaproteobacteria,Pseudomonadales,Pseudomonadaceae,Pseudomonas	MH795776	R2A, aerobic, 30°C	DP16D	Type 2	No	9.81924	106.169	136.262	100.692	113.736	108.53	58.1741	93.0089	100.189	50.104	67.3472	81.494	101.756	97.8857	96.3569	98.6211	104.795	Yes	No	No	No	No	No	Yes	No	No	Yes	Yes	Yes	No	No	No	No	No
FW215-R3	Proteobacteria,Gammaproteobacteria,Pseudomonadales,Pseudomonadaceae,Pseudomonas	MH795772	R2A, aerobic, 30°C	FW215	Type 2	No	11.1858	110.277	116.929	76.6374	105.908	105.556	55.8785	71.6626	92.492	61.7694	62.6572	90.2653	93.6476	88.095	91.8578	99.8344	93.4926	Yes	No	No	Yes	No	No	Yes	Yes	No	Yes	Yes	No	No	No	No	No	No
FW215-T2	Proteobacteria,Gammaproteobacteria,Pseudomonadales,Pseudomonadaceae,Pseudomonas	MH795770	TSA, aerobic, 30°C	FW215	Type 2	No	6.06442	100.89	111.056	82.9464	102.985	92.9447	59.0679	64.1508	89.8447	54.0548	63.69	78.6734	88.9789	82.5135	90.1519	88.4063	93.8244	Yes	No	No	No	No	No	Yes	Yes	No	Yes	Yes	Yes	No	No	No	No	No
GW101-20D03	Proteobacteria,Betaproteobacteria,Burkholderiales,Comamonadaceae,Acidovorax	MH795553	LB, aerobic, 30°C	GW101		No	16.2449	83.1299	61.4542	41.9222	71.3631	114.429	33.1805	25.8441	124.576	30.7271	75.2933	85.6547	91.9193	121.003	91.157	100.613	21.7233	Yes	Yes	Yes	Yes	Yes	No	Yes	Yes	No	Yes	Yes	No	No	No	No	No	Yes
GW101-3F01	Proteobacteria,Betaproteobacteria,Burkholderiales,Comamonadaceae,Acidovorax	MH795616	R2A, aerobic, 30°C	GW101		No	16.285	123.214	89.2815	33.6557	101.777	82.0766	9.59337	17.3312	84.2874	30.9712	82.4122	76.7075	90.6633	86.3403	90.229	88.1958	63.4031	Yes	No	Yes	Yes	No	Yes	Yes	Yes	Yes	Yes	Yes	Yes	Yes	Yes	Yes	Yes	Yes
FW306-04-A	Actinobacteria,Actinobacteria,Actinomycetales,Micrococcaceae,Arthrobacter	MH795631	Potato Dextrose agar, aerobic, 25°C	FW306		No	19.0917	127.006	134.294	77.2097	91.0525	107.887	16.2633	94.5336	94.0441	59.2331	46.6413	82.4585	45.1183	75.0068	99.3473	82.8665	94.0169	Yes	No	No	Yes	Yes	No	Yes	Yes	Yes	Yes	Yes	Yes	Yes	Yes	No	Yes	Yes
FW306-05-C	Actinobacteria,Actinobacteria,Actinomycetales,Micrococcaceae,Arthrobacter	MH795630	Potato Dextrose agar, aerobic, 25°C	FW306		No	20.3464	114.009	118.345	92.1622	99.7432	130.035	26.5743	76.7557	91.8525	41.3287	50.5074	97.1021	70.9354	86.4561	113.389	106.803	74.3428	Yes	No	No	No	No	No	Yes	Yes	Yes	Yes	Yes	No	Yes	Yes	No	No	Yes
FW306-07-L	Bacteroidetes,Sphingobacteriia,"Sphingobacteriales",Sphingobacteriaceae,Mucilaginibacter	MH795629	Potato Dextrose agar, aerobic, 25°C	FW306		No	19.0183	121.817	134.183	6.15385	104.41	100.425	17.7875	29.304	98.315	55.1502	59.37	51.0769	46.5055	91.1355	112	114.784	77.4799	Yes	No	No	Yes	No	No	Yes	Yes	No	Yes	Yes	Yes	Yes	Yes	No	No	Yes
MPR-TSA4	Actinobacteria,Actinobacteria,Actinomycetales,Microbacteriaceae,Microbacterium	MH795581	TSA, aerobic, 30°C	Bioreactor Coupon		No	0.430272	119.063	145.832	5.68575	140.146	103.88	16.7499	98.5632	126.93	57.4721	88.2981	40.8452	92.4779	82.5509	107.169	122.013	128.713	Yes	No	No	Yes	No	No	Yes	No	No	Yes	Yes	Yes	No	Yes	No	No	No
MPR-E5	Actinobacteria,Actinobacteria,Actinomycetales,Dermacoccaceae,Dermacoccus	MH795583	eugon, aerobic, 30°C	Bioreactor Coupon		No	1.25226	105.037	86.0768	41.8081	52.1118	101.807	2.83407	15.2688	47.1028	24.9574	36.8869	36.0081	74.367	86.3624	91.5472	51.4967	31.746	Yes	No	No	Yes	Yes	No	Yes	Yes	Yes	Yes	Yes	Yes	Yes	No	No	Yes	Yes
GW456-12-10-14-TSB4	Proteobacteria,Betaproteobacteria,Burkholderiales,Comamonadaceae,Hydrogenophaga	MH795551	1/10 TSB, aerobic, 30°C	GW456		No	16.0235	105.65	140.599	69.7438	120.408	82.5563	40.5681	76.7212	88.7002	17.9068	94.9367	39.1479	91.6641	100.123	77.8018	92.7138	39.7654	Yes	No	No	Yes	No	Yes	Yes	Yes	Yes	Yes	No	Yes	Yes	No	Yes	Yes	Yes
FW306-1C-G01A	Proteobacteria,Betaproteobacteria,Burkholderiales,Burkholderiaceae,Burkholderia	MH795624	R2A, aerobic, 25°C	FW306		No	5.7259	85.7847	61.7394	18.8038	78.5884	89.2445	60.1998	80.5259	89.1926	64.8705	95.178	91.9777	83.0342	85.6809	87.5838	93.1021	59.9057	Yes	Yes	Yes	Yes	Yes	No	Yes	Yes	No	Yes	No	No	Yes	Yes	Yes	No	Yes
FW306-2-1A-C05A	Firmicutes,Bacilli,Bacillales,Paenibacillaceae 1,Brevibacillus	MH795623	R2A, aerobic, 25°C	FW306		No	12.1221	149.162	148.101	85.9722	122.482	110.388	4.75713	-2.17796	113.655	27.1386	102.422	28.3995	99.5271	75.1684	50.7523	108.612	83.8229	Yes	No	No	Yes	No	No	Yes	Yes	No	Yes	No	Yes	No	Yes	Yes	No	Yes
FW306-2-2C-B10A	Actinobacteria,Actinobacteria,Actinomycetales,Micrococcaceae,Arthrobacter	MH795622	R2A, aerobic, 25°C	FW306		No	16.7554	83.9542	114.417	48.8631	85.0992	107.257	11.2885	66.715	76.0361	35.2685	39.0098	109.966	44.9121	70.1338	97.9358	81.8416	62.6512	Yes	Yes	No	Yes	Yes	No	Yes	Yes	Yes	Yes	Yes	No	Yes	Yes	No	Yes	Yes
FW306-2-2C-D06C	Proteobacteria,Betaproteobacteria,Burkholderiales,Burkholderiaceae,Burkholderia	MH795620	R2A, aerobic, 25°C	FW306		No	6.19175	88.2483	110.141	10.2511	95.7827	103.159	18.5753	50.7661	77.2232	31.8591	48.839	117.169	97.3464	91.4705	98.8311	85.6105	38.0509	Yes	Yes	No	Yes	No	No	Yes	Yes	Yes	Yes	Yes	No	No	Yes	No	Yes	Yes
FW306-2-2C-D06B	Actinobacteria,Actinobacteria,Actinomycetales,Micrococcaceae,Arthrobacter	MH795621	R2A, aerobic, 25°C	FW306		No	8.11511	81.0292	102.832	44.0164	80.8009	100.076	9.82034	58.3587	70.539	47.1833	38.8855	98.3252	49.9543	73.0664	97.0615	77.3599	55.6486	Yes	Yes	No	Yes	Yes	No	Yes	Yes	Yes	Yes	Yes	No	Yes	Yes	No	Yes	Yes
FW306-1B-B10D	Proteobacteria,Betaproteobacteria,Burkholderiales,Burkholderiaceae,Cupriavidus	MH795559	R2A, aerobic, 25°C	FW306		No	7.99043	90.6022	117.033	83.4372	105.229	117.066	93.3922	89.9253	97.3379	8.03995	91.8569	84.9891	90.6847	95.2082	80.8783	101.861	68.7441	Yes	Yes	No	Yes	No	No	Yes	Yes	No	Yes	Yes	Yes	Yes	No	Yes	No	Yes
MPBC4-3	Proteobacteria,Betaproteobacteria,Burkholderiales,Burkholderiaceae,Cupriavidus	MH795589	Basal, Glucose, aerobic, 30°C	Matthew Fields Bioreactor		No	9.29882	99.1013	105.344	40.424	111.887	110.424	2.94893	94.6241	101.512	48.3668	66.8999	105.042	98.6493	104.353	109.842	120.39	35.4948	Yes	No	No	Yes	No	No	Yes	No	No	Yes	Yes	No	No	No	No	No	Yes
FW216-B1	Proteobacteria,Betaproteobacteria,Burkholderiales,Burkholderiaceae,Cupriavidus	MH795576	Potato Dextrose agar, aerobic, 30°C	FW216		No	11.632	107.667	138.79	79.6936	99.4964	106.249	74.3031	83.2116	100.092	18.5829	87.1551	83.7506	101.511	100.262	99.2127	111.242	82.0767	Yes	No	No	Yes	No	No	Yes	Yes	No	Yes	Yes	Yes	No	No	No	No	Yes
FW216-B4	Proteobacteria,Betaproteobacteria,Burkholderiales,Burkholderiaceae,Cupriavidus	MH795575	Potato Dextrose agar, aerobic, 30°C	FW216		No	17.4818	110.538	138.742	81.1065	102.011	108.883	70.6688	84.5858	99.1872	19.5922	89.6621	87.0098	105.975	101.583	99.0446	111.108	91.145	Yes	No	No	Yes	No	No	Yes	Yes	No	Yes	Yes	Yes	No	No	No	No	Yes
FW305-46	Proteobacteria,Betaproteobacteria,Burkholderiales,Burkholderiaceae,Cupriavidus	MH795562	1/10 LB, aerobic, 30°C	FW305		No	-0.184944	93.9683	120.752	95.1452	96.6416	99.8025	91.1269	92.9595	97.4991	14.7619	87.882	83.3761	87.6802	86.0998	89.1598	105.956	67.5045	Yes	Yes	No	Yes	No	No	Yes	Yes	No	Yes	Yes	Yes	Yes	Yes	Yes	No	Yes
GW247-5R2A	Firmicutes,Bacilli,Bacillales,Planococcaceae,Lysinibacillus	MH795613	R2A, aerobic, 30°C	GW247		No	9.37768	130.54	178.674	69.6627	149.326	130.976	14.456	5.79485	103.871	34.0525	66.7342	51.437	105.522	92.1567	143.095	85.6765	100.974	Yes	No	No	Yes	No	No	Yes	Yes	No	Yes	Yes	Yes	No	Yes	No	Yes	No
FW305-14	Proteobacteria,Betaproteobacteria,Burkholderiales,Burkholderiaceae,Cupriavidus	MH795573	1/10 TSA, aerobic, 30°C	FW305		No	8.71282	85.5218	145.477	101.477	124.729	105.725	137.499	125.056	109.21	26.9008	40.4874	97.8286	93.8262	113.049	82.9079	107.876	29.9503	Yes	No	No	No	No	No	No	No	No	Yes	Yes	No	No	No	No	No	Yes
FW305-15	Proteobacteria,Betaproteobacteria,Burkholderiales,Burkholderiaceae,Cupriavidus	MH795572	1/10 TSA, aerobic, 30°C	FW305		No	6.98138	88.298	124.331	91.1217	102.746	98.2763	66.0199	79.8441	98.0511	10.4461	82.7544	77.4361	94.2573	97.8086	91.2603	98.9866	73.0706	Yes	Yes	No	Yes	No	No	Yes	Yes	No	Yes	Yes	Yes	No	No	Yes	No	Yes
FW305-32	Proteobacteria,Betaproteobacteria,Burkholderiales,Burkholderiaceae,Cupriavidus	MH795564	1/10 TSA, aerobic, 30°C	FW305		No	7.25589	96.7966	124.759	85.6619	106.503	107.758	88.7109	88.1513	101.66	10.7294	67.6766	107.352	97.8966	98.572	87.8232	102.624	66.4415	Yes	No	No	Yes	No	No	Yes	Yes	No	Yes	Yes	No	No	No	Yes	No	Yes
GW456-R19	Proteobacteria,Betaproteobacteria,Burkholderiales,Comamonadaceae,Delftia	MH795607	R2A, anaerobic, 30°C	GW456		No	12.7098	103.922	97.519	60.4343	106.573	105.547	3.07588	62.6397	96.2809	20.177	81.5399	71.5384	97.0547	89.8583	88.214	90.9997	83.8613	Yes	No	No	Yes	No	No	Yes	Yes	No	Yes	Yes	Yes	No	Yes	Yes	Yes	Yes
FW303-B3	Proteobacteria,Betaproteobacteria,Burkholderiales,Burkholderiaceae,Cupriavidus	MH795649	Basal, Lactate/Nitrate, anaerobic, 30°C	FW303		No	11.0704	100.713	103.488	79.0656	99.2175	107.929	5.25768	77.4313	88.8563	31.947	86.9445	89.0568	85.4489	84.8321	100.466	98.9708	68.8278	Yes	No	No	Yes	No	No	Yes	Yes	Yes	Yes	Yes	Yes	Yes	Yes	No	No	Yes
FW305-3-2-15-C-LB2	Proteobacteria,Betaproteobacteria,Burkholderiales,Burkholderiaceae,Cupriavidus	MH795571	1/10 LB, aerobic, 30°C	FW305		No	8.51409	98.0985	120.397	88.4654	98.8932	115.921	84.2814	90.9467	94.3685	23.9205	85.2058	79.3675	86.1301	97.8715	88.2384	109.759	67.464	Yes	No	No	Yes	No	No	Yes	Yes	No	Yes	Yes	Yes	Yes	No	Yes	No	Yes
FW305-3-2-15-E-LB1	Proteobacteria,Gammaproteobacteria,Xanthomonadales,Xanthomonadaceae,Stenotrophomonas	MH795570	1/10 LB, aerobic, 30°C	FW305		No	6.65658	95.6127	127.167	88.5455	91.1822	100.497	58.2451	81.9538	94.0566	37.0867	84.0285	68.2732	86.233	91.139	92.1764	97.4498	84.223	Yes	No	No	No	No	No	Yes	No	No	Yes	No	Yes	No	No	No	No	No
GW531-E2	Proteobacteria,Betaproteobacteria,Burkholderiales,Comamonadaceae,Variovorax	MH795590	Eugon, aerobic, 30°C	GW531		No	1.95673	123.349	131.377	74.9577	114.87	129.294	0.40138	76.8141	96.3562	58.8523	62.3393	112.512	107.068	89.3822	123.399	130.674	57.021	Yes	No	No	Yes	No	No	Yes	Yes	No	Yes	Yes	No	No	Yes	No	No	Yes
FW305-3-2-15-F-LB3	Proteobacteria,Betaproteobacteria,Burkholderiales,Burkholderiaceae,Cupriavidus	MH795567	LB, aerobic, 30°C	FW305		No	4.66444	100.237	108.695	57.3475	91.005	84.676	76.0246	82.2374	92.5533	18.6771	64.6054	70.8569	71.3021	64.7796	104.05	89.7856	15.9094	Yes	No	No	Yes	No	No	Yes	No	No	Yes	Yes	Yes	Yes	Yes	No	No	Yes
DP16D-L5	Proteobacteria,Betaproteobacteria,Burkholderiales,Comamonadaceae,Delftia	MH795652	LB, aerobic, 30°C	DP16D		No	12.6634	80.1453	126.174	106.029	125.4	95.6659	3.87409	98.6683	98.8378	15.6659	87.5303	92.0823	81.3317	86.8039	81.0654	95.23	98.5714	Yes	Yes	No	No	No	No	Yes	No	No	Yes	Yes	Yes	Yes	Yes	Yes	Yes	No
GW460-LB6	Proteobacteria,Betaproteobacteria,Burkholderiales,Burkholderiaceae,Cupriavidus	MH795591	FW305 Groundwater, Benzoate, anaerobic, 30°C	GW460		No	7.70037	112.507	120.98	95.3084	106.905	117.914	29.4063	94.9741	100.565	61.9942	100.738	102.79	102.432	97.7406	105.303	106.986	86.4207	Yes	No	No	Yes	No	No	Yes	Yes	No	Yes	No	No	No	No	No	No	Yes
FW507-F1	Proteobacteria,Betaproteobacteria,Neisseriales,Neisseriaceae,Pseudogulbenkiania	MH795617	Noble agar, Acetate/Nitrate, anaerobic, 30°C	FW507		No	14.9399	84.7102	96.9593	42.6626	108.729	97.033	37.7064	108.593	111.483	72.7686	87.1453	104.867	99.1729	92.6672	91.1914	105.015	90.9946	Yes	Yes	Yes	Yes	No	Yes	Yes	No	No	Yes	Yes	No	Yes	Yes	Yes	No	Yes
GW456-11-11-14-LB4	Bacteroidetes,Flavobacteriia,"Flavobacteriales",Flavobacteriaceae,Flavobacterium	MH795612	1/10 LB,aerobic 30°C	GW456		No	15.7146	113.617	125.365	40.3826	121.042	112.773	42.0846	45.8503	103.314	60.5513	64.7989	69.4382	117.427	92.7097	90.842	108.42	79.3342	Yes	No	No	Yes	No	No	Yes	Yes	No	Yes	Yes	Yes	No	No	Yes	No	Yes
GW456-12-1-14-LB3	Proteobacteria,Betaproteobacteria,Burkholderiales,Comamonadaceae,Acidovorax	MH795610	1/10 LB,aerobic 30°C	GW456		No	17.7248	56.044	68.7152	39.1806	63.6413	78.2526	38.855	38.0952	45.6247	42.0703	74.8474	58.296	70.1669	96.8932	72.7852	67.9419	47.2392	Yes	Yes	Yes	Yes	Yes	No	Yes	Yes	Yes	Yes	Yes	Yes	Yes	No	Yes	Yes	Yes
GW456-12-10-14-LB1	Proteobacteria,Betaproteobacteria,Burkholderiales,Comamonadaceae,Acidovorax	MH795609	1/10 LB,aerobic 30°C	GW456		No	13.8637	52.2361	69.2448	38.4174	62.4248	78.0998	37.5236	37.7436	46.2686	40.9336	77.2335	59.4548	72.201	74.6073	72.8335	69.4648	46.6949	Yes	Yes	Yes	Yes	Yes	Yes	Yes	Yes	Yes	Yes	Yes	Yes	Yes	Yes	Yes	Yes	Yes
GW456-12-10-14-LB3	Proteobacteria,Alphaproteobacteria,Caulobacterales,Caulobacteraceae,Brevundimonas	MH795608	1/10 LB,aerobic 30°C	GW456		No	23.289	97.2451	115.103	56.5628	94.9807	97.6828	40.5465	70.677	88.3689	52.3511	76.8058	85.4102	104.944	92.3541	96.8828	91.6296	95.1619	Yes	No	No	Yes	Yes	No	Yes	Yes	Yes	Yes	Yes	Yes	No	Yes	Yes	Yes	Yes
GW458-11-11-14-LB2	Proteobacteria,Betaproteobacteria,Burkholderiales,Comamonadaceae,Variovorax	MH795606	1/10 LB,aerobic 30°C	GW458		No	19.239	110.064	116.112	76.7893	102.148	114.023	36.1475	81.0913	91.9905	71.8276	64.2408	87.771	99.5224	95.4128	101.419	100.539	78.9609	Yes	No	No	Yes	No	No	Yes	Yes	Yes	Yes	Yes	Yes	No	Yes	No	No	Yes
GW460-11-11-14-LB4	Proteobacteria,Betaproteobacteria,Burkholderiales,Comamonadaceae,Acidovorax	MH795600	1/10 LB,aerobic 30°C	GW460		No	19.6631	81.676	100.154	44.2484	82.0699	70.5706	40.0583	77.9585	78.9351	57.4804	89.2057	81.2035	101.461	97.9955	106.392	95.5854	71.374	Yes	Yes	No	Yes	Yes	Yes	Yes	Yes	Yes	Yes	Yes	Yes	No	No	No	No	Yes
GW460-12-1-14-LB1	Proteobacteria,Betaproteobacteria,Burkholderiales,Comamonadaceae,Variovorax	MH795597	1/10 LB,aerobic 30°C	GW460		No	28.1025	112.311	127.807	74.0565	122.92	107.577	54.5299	84.7419	106.55	80.7871	90.9972	90.4268	100.029	91.8338	108.584	111.056	100.751	Yes	No	No	Yes	No	No	Yes	Yes	No	Yes	Yes	Yes	No	Yes	No	No	No
GW460-12-1-14-LB2	Proteobacteria,Betaproteobacteria,Burkholderiales,Comamonadaceae,Acidovorax	MH795596	1/10 LB,aerobic 30°C	GW460		No	21.4751	72.797	94.084	47.2376	77.1447	66.8096	46.0642	96.6114	76.7385	59.8894	98.8078	89.2249	101.982	98.3715	93.6327	96.9724	70.5404	Yes	Yes	No	Yes	Yes	Yes	Yes	No	Yes	Yes	No	Yes	No	No	No	No	Yes
GW460-12-1-14-LB5	Proteobacteria,Betaproteobacteria,Burkholderiales,Oxalobacteraceae,Janthinobacterium	MH795595	1/10 LB,aerobic 30°C	GW460		No	12.0336	47.9691	71.1413	44.9277	81.9398	98.6527	28.3832	53.1504	75.6192	49.0886	58.7973	58.7181	108.243	107.252	79.3144	108.659	46.2948	Yes	Yes	Yes	Yes	No	No	Yes	Yes	Yes	Yes	Yes	Yes	No	No	Yes	No	Yes
GW456-11-11-14-TSB5	Proteobacteria,Betaproteobacteria,Burkholderiales,Comamonadaceae,Acidovorax	MH795611	1/10 TSB,aerobic 30°C	GW456		No	-2.33852	59.9791	68.5874	44.8408	65.0355	61.9024	33.1149	36.8684	43.7861	44.0653	80.8407	66.4624	72.7907	80.9648	84.5632	77.9092	40.3738	Yes	Yes	Yes	Yes	Yes	Yes	Yes	Yes	Yes	Yes	No	Yes	Yes	No	No	Yes	Yes
GW458-11-26-14-LB1	Proteobacteria,Betaproteobacteria,Burkholderiales,Comamonadaceae,Variovorax	MH795605	1/10 LB,aerobic 30°C	GW458		No	9.81271	109.234	116.387	72.3873	101.087	114.621	31.2224	82.2705	94.8395	71.4673	67.4012	92.2871	96.9913	97.57	101.057	104.025	80.0742	Yes	No	No	Yes	No	No	Yes	Yes	Yes	Yes	Yes	Yes	No	No	No	No	Yes
GW458-11-26-14-TSB4	Proteobacteria,Betaproteobacteria,Burkholderiales,Comamonadaceae,Acidovorax	MH795604	1/10 TSB,aerobic 30°C	GW458		No	22.6471	95.6912	106.303	33.5731	71.8752	67.7587	33.8722	33.4734	64.1835	53.5432	63.2291	64.625	84.0823	85.1791	94.8793	80.6068	66.1206	Yes	Yes	No	Yes	Yes	Yes	Yes	Yes	Yes	Yes	Yes	Yes	Yes	Yes	Yes	Yes	Yes
GW458-12-2-14-LB1	Proteobacteria,Betaproteobacteria,Burkholderiales,Comamonadaceae,Variovorax	MH795603	1/10 LB,aerobic 30°C	GW458		No	19.6171	116.83	122.063	72.8982	112.092	110.769	38.1712	77.3199	93.7434	76.8236	63.1072	91.7431	102.587	95.6084	98.6915	108.693	83.3358	Yes	No	No	Yes	No	No	Yes	Yes	No	Yes	Yes	Yes	No	No	No	No	Yes
GW458-12-2-14-TSB2	Bacteroidetes,Cytophagia,Cytophagales,Cytophagaceae,Arcicella	MH795602	1/10 TSB,aerobic 30°C	GW458		No	23.803	95.8337	111.626	40.3151	105.343	113.049	35.0384	72.8101	105.685	52.235	94.1444	93.7269	103.065	102.496	99.8576	99.9715	56.9991	Yes	Yes	No	Yes	No	No	Yes	Yes	No	Yes	Yes	Yes	No	No	No	No	Yes
GW458-12-9-14-LB2	Proteobacteria,Betaproteobacteria,Burkholderiales,Comamonadaceae,Variovorax	MH795601	1/10 LB,aerobic 30°C	GW458		No	17.8198	111.239	123.141	75.2425	105.296	113.21	35.2579	85.8045	97.6597	71.8091	68.037	80.0462	100.908	95.1039	104.126	100.385	84.4034	Yes	No	No	Yes	No	No	Yes	Yes	No	Yes	Yes	Yes	No	Yes	No	No	Yes
GW460-11-11-14-TSB4	Bacteroidetes,Sphingobacteriia,"Sphingobacteriales",Sphingobacteriaceae,Pedobacter	MH795599	1/10 TSB,aerobic 30°C	GW460		No	14.1343	108.96	97.5558	34.7061	118.804	103.798	31.6783	54.8735	96.422	57.1943	59.4751	72.2398	98.4361	90.0597	104.985	104.011	71.3462	Yes	No	No	Yes	No	No	Yes	Yes	No	Yes	Yes	Yes	No	Yes	No	No	Yes
GW460-12-1-14-TSB2	Actinobacteria,Actinobacteria,Actinomycetales,Micrococcaceae,Arthrobacter	MH795594	1/10 TSB,aerobic 30°C	GW460		No	8.93607	103.363	115.972	62.3714	107.49	99.3924	32.9182	42.6758	85.3877	54.8036	50.773	51.0738	68.2308	67.9781	103.772	103.82	84.8222	Yes	No	No	Yes	No	No	Yes	Yes	Yes	Yes	Yes	Yes	Yes	Yes	No	No	Yes
GW460-12-1-14-TSB3	Proteobacteria,Betaproteobacteria,Burkholderiales,Comamonadaceae,Variovorax	MH795593	1/10 TSB,aerobic 30°C	GW460		No	11.3747	110.4	125.591	85.5974	113.629	110.787	37.7176	81.1338	97.1433	74.1705	66.7163	86.7579	99.4941	103.437	98.9287	107.796	93.3938	Yes	No	No	Yes	No	No	Yes	Yes	No	Yes	Yes	Yes	No	No	No	No	No
FW306-1B-G06A	Actinobacteria,Actinobacteria,Actinomycetales,Micrococcaceae,Arthrobacter	MH795625	1/10 TSB,aerobic 30°C	FW306		No	5.14767	114.388	142.067	72.6052	118.704	78.5523	52.1643	84.5164	100.947	62.4612	58.5362	115.22	62.0364	72.0275	122.765	110.123	66.4373	Yes	No	No	Yes	No	Yes	Yes	No	No	Yes	Yes	No	Yes	Yes	No	No	Yes
FW306-1B-B10E	Proteobacteria,Alphaproteobacteria,Sphingomonadales,Sphingomonadaceae,Sphingomonas	MH795628	R2A, aerobic, 25°C	FW306		No	6.84616	123.483	124.642	42.1034	95.0224	118.989	38.8026	41.9103	93.0735	56.4305	90.5803	66.2277	68.8789	90.7032	108.454	112.176	72.3554	Yes	No	No	Yes	No	No	Yes	Yes	Yes	Yes	Yes	Yes	Yes	Yes	No	No	Yes
FW306-1B-D06B	Proteobacteria,Gammaproteobacteria,Xanthomonadales,Xanthomonadaceae,Lysobacter	MH795627	R2A, aerobic, 25°C	FW306		No	10.5172	119.869	128.64	76.6935	96.5499	116.789	37.4157	58.5251	88.127	75.2317	81.3052	100.466	94.2528	94.74	102.188	100.657	97.0024	Yes	No	No	Yes	Yes	No	Yes	Yes	Yes	Yes	Yes	No	Yes	Yes	No	No	No
FW306-1B-F12A	Actinobacteria,Actinobacteria,Actinomycetales,Micrococcaceae,Arthrobacter	MH795626	R2A, aerobic, 25°C	FW306		No	12.377	99.5762	133.731	75.5297	103.532	103.83	44.3102	77.0209	86.7525	60.8539	49.2858	96.3114	103.39	80.8821	104.034	94.1453	70.8052	Yes	No	No	Yes	No	No	Yes	Yes	Yes	Yes	Yes	No	No	Yes	No	No	Yes
FW306-01-1C-F10C	Proteobacteria,Betaproteobacteria,Burkholderiales,Burkholderiaceae,Cupriavidus	MH795632	R2A, aerobic, 25°C	FW306		No	10.6439	100.284	105.178	80.9648	110.512	101.652	24.7695	80.7445	95.2861	48.5302	80.7213	88.4676	86.8093	86.0439	100.62	89.7084	76.4887	Yes	No	No	Yes	No	No	Yes	Yes	No	Yes	Yes	Yes	Yes	Yes	No	Yes	Yes
FW305-16	Proteobacteria,Gammaproteobacteria,Pseudomonadales,Pseudomonadaceae,Pseudomonas	MH795644	1/10 LB, aerobic, 30°C	FW305		No	7.1245	107.782	116.871	67.8774	110.247	110.445	34.8919	93.6642	101.241	44.2929	61.1883	71.4931	99.4001	90.0649	96.4418	100.041	91.7084	Yes	No	No	Yes	No	No	Yes	No	No	Yes	Yes	Yes	No	Yes	No	No	No
FW305-26	Proteobacteria,Betaproteobacteria,Burkholderiales,Burkholderiaceae,Cupriavidus	MH795642	1/10 LB, aerobic, 30°C	FW305		No	11.852	101.296	114.17	96.9616	101.993	106.245	28.3042	84.9242	94.5681	44.6058	92.6277	92.1745	87.9684	88.0846	102.55	103.131	83.9714	Yes	No	No	No	No	No	Yes	Yes	Yes	Yes	Yes	Yes	Yes	Yes	No	No	Yes
FW305-27	Proteobacteria,Betaproteobacteria,Burkholderiales,Burkholderiaceae,Cupriavidus	MH795641	1/10 LB, aerobic, 30°C	FW305		No	3.52573	97.8636	100.111	72.4042	100.675	119.914	21.9615	77.4518	87.9455	46.8453	91.6316	90.8789	88.7204	90.7793	100.343	101.439	73.4669	Yes	No	No	Yes	No	No	Yes	Yes	Yes	Yes	Yes	Yes	Yes	Yes	No	No	Yes
FW305-77	Proteobacteria,Betaproteobacteria,Burkholderiales,Burkholderiaceae,Cupriavidus	MH795636	1/25 LB, aerobic, 30°C	FW305		No	7.17941	102.617	121.178	96.4623	106.663	116.634	29.5493	80.6155	94.5602	44.0271	93.7364	96.3169	93.5546	87.7272	98.3039	95.9414	76.6174	Yes	No	No	No	No	No	Yes	Yes	Yes	Yes	Yes	No	Yes	Yes	No	No	Yes
FW305-58	Proteobacteria,Betaproteobacteria,Burkholderiales,Burkholderiaceae,Cupriavidus	MH795637	1/25 TSA, aerobic, 30°C	FW305		No	5.8838	95.3817	120.137	71.6459	97.5195	107.463	24.262	75.79	87.7511	52.2626	81.6116	93.1671	91.1388	90.777	93.0574	93.2767	76.9741	Yes	No	No	Yes	No	No	Yes	Yes	Yes	Yes	Yes	Yes	Yes	Yes	Yes	Yes	Yes
FW305-123	Actinobacteria,Actinobacteria,Actinomycetales,Micrococcaceae,Arthrobacter	MH795646	1/25 R2A, aerobic, 30°C	FW305		No	9.22781	101.285	102.593	49.2712	88.2632	107.702	79.9204	36.3541	75.8695	40.0283	54.6202	58.5979	101.829	87.7921	96.0615	97.1397	41.8496	Yes	No	No	Yes	Yes	No	Yes	Yes	Yes	Yes	Yes	Yes	No	Yes	No	No	Yes
FW305-3-2-15-A-LB1	Proteobacteria,Betaproteobacteria,Burkholderiales,Comamonadaceae,Hydrogenophaga	MH795640	LB, aerobic, 30°C	FW305		No	26.686	96.7641	121.455	90.5472	99.3136	128.515	47.5976	50.7158	82.1534	60.2667	102.353	102.981	91.7239	94.8814	96.4699	100.883	100.431	Yes	Yes	No	Yes	No	No	Yes	Yes	Yes	Yes	No	No	Yes	Yes	Yes	No	No
FW305-3-2-15-B-LB1	Proteobacteria,Betaproteobacteria,Burkholderiales,Comamonadaceae,Variovorax	MH795639	LB, aerobic, 30°C	FW305		No	17.7672	108.653	130.703	81.0484	101.659	122.285	32.7612	77.2452	96.3607	75.6214	74.838	106.602	107.813	102.3	104.48	109.38	97.0444	Yes	No	No	Yes	No	No	Yes	Yes	No	Yes	Yes	No	No	No	No	No	No
																								Inhibited?	186	51	32	162	48	33	185	158	84	179	172	153	89	117	94	75	107
																									Mn, Al, Cd, Zn, Co, Ni, pH 4	Ca	Nitrate	Cr(VI)	Cr(III)	All other parameters, pH 7	ph4	ph5	ph6	U	Mn	Al	Cd	Zn	Co	Ni	Mn, Al, Cd, Zn, Co, Ni, pH 7
																								% of all isolatesinhibited?	100	27.4194	17.2043	87.0968	25.8065	17.7419	99.4624	84.9462	45.1613	96.2366	92.4731	82.2581	47.8495	62.9032	50.5376	40.3226	57.5269
